# Supplementary material for: Molecular Analysis of Short- versus Long-Term Survivors of High-Grade Serous Ovarian Carcinoma
Source: Cancers (Basel). 2022 Aug 30;14(17):4198. doi: 10.3390/cancers14174198 (PMC9454595; doi:10.3390/cancers14174198)
Supplement: Supplementary file 1 [file cancers-14-04198-s001.zip]

Archive with 9 entries (8 files):
- cancers-1818283-supplementary/
- cancers-1818283-supplementary/Sup Figure S1 0722222.tif
- cancers-1818283-supplementary/Sup Figure S2.tif
- cancers-1818283-supplementary/Sup Figure S3.tif
- cancers-1818283-supplementary/TableS1_ValidationCohort.xlsx
- cancers-1818283-supplementary/TableS2_Mutations.xlsx
- cancers-1818283-supplementary/TableS3_Copynumber.csv
- cancers-1818283-supplementary/TableS4_RPPA.xlsx
- cancers-1818283-supplementary/TableS5.xls
