# Supplementary material for: Molecular Analysis of Short- versus Long-Term Survivors of High-Grade Serous Ovarian Carcinoma
Source: Cancers (Basel). 2022 Aug 30;14(17):4198. doi: 10.3390/cancers14174198 (PMC9454595; doi:10.3390/cancers14174198)
Supplement: Supplementary file 1 [file cancers-14-04198-s001.zip › cancers-1818283-supplementary/TableS1_ValidationCohort.xlsx]

## Sheet: Sheet1
ID	Type	Age at Dx	Stage	Grade	Histology
SLTS-2	LTS	73	IIIC	G3	Serous adenocarcinoma
SLTS-3	LTS	50	IIIC	G3	Serous adenocarcinoma
SLTS-4	LTS	68	IIIC	G3	Serous adenocarcinoma
SLTS-5	LTS	50	IIIC	G3	Serous adenocarcinoma
SLTS-7	LTS	59	IV	G3	Serous adenocarcinoma
SLTS-9	LTS	67	IIIC	G3	Serous adenocarcinoma
SLTS-14	LTS	74	IIIC	G3	Serous adenocarcinoma
SLTS-16	LTS	56	IIIC	G3	Serous adenocarcinoma
SLTS-17	LTS	59	IIIC	G3	Serous adenocarcinoma
SLTS-18	LTS	42	IV	G3	Serous adenocarcinoma
SLTS-6	STS	69	IIIC	G3	Serous adenocarcinoma
SLTS-12	STS	71	IIIC	G3	Serous adenocarcinoma
SLTS-19	STS	77	IIIC	G3	Serous adenocarcinoma
SLTS-20	STS	70	IV	G3	Serous adenocarcinoma
SLTS-21	STS	65	IIIC	G3	Serous adenocarcinoma
SLTS-23	STS	67	IIIC	G3	Serous adenocarcinoma
SLTS-24	STS	62	IIIC	G3	Serous adenocarcinoma
SLTS-25	STS	41	IV	G3	Serous adenocarcinoma
SLTS-26	STS	63	IV	G3	Serous adenocarcinoma
SLTS-27	STS	54	IIIC	G3	Serous adenocarcinoma
