# Supplementary material for: Molecular Analysis of Short- versus Long-Term Survivors of High-Grade Serous Ovarian Carcinoma
Source: Cancers (Basel). 2022 Aug 30;14(17):4198. doi: 10.3390/cancers14174198 (PMC9454595; doi:10.3390/cancers14174198)
Supplement: Supplementary file 1 [file cancers-14-04198-s001.zip › cancers-1818283-supplementary/TableS3_Copynumber.csv]

gene	chrom	geneStart	geneStop	wilcoxp	wilcoxStat	Mean.LT	sd.LT	Mean.ST	sd.ST
ACAP3	1	1227764	1244989	0.694702524558494	73	0.0391181818181818	0.299757821643345	-0.0199416666666667	0.371730602497741
AGRN	1	955503	991499	0.694702524558494	73	0.0391181818181818	0.299757821643345	-0.0199416666666667	0.371730602497741
AK056486	1	846815	850328	0.694702524558494	73	0.0391181818181818	0.299757821643345	-0.0199416666666667	0.371730602497741
AK128833	1	1108436	1114935	0.694702524558494	73	0.0391181818181818	0.299757821643345	-0.0199416666666667	0.371730602497741
AURKAIP1	1	1309110	1310818	0.694702524558494	73	0.0391181818181818	0.299757821643345	-0.0199416666666667	0.371730602497741
B3GALT6	1	1167629	1170420	0.694702524558494	73	0.0391181818181818	0.299757821643345	-0.0199416666666667	0.371730602497741
BC033949	1	995083	1001833	0.694702524558494	73	0.0391181818181818	0.299757821643345	-0.0199416666666667	0.371730602497741
C1orf159	1	1017198	1051736	0.694702524558494	73	0.0391181818181818	0.299757821643345	-0.0199416666666667	0.371730602497741
C1orf170	1	910579	917473	0.694702524558494	73	0.0391181818181818	0.299757821643345	-0.0199416666666667	0.371730602497741
CCNL2	1	1321091	1334718	0.694702524558494	73	0.0391181818181818	0.299757821643345	-0.0199416666666667	0.371730602497741
CPSF3L	1	1246965	1260046	0.694702524558494	73	0.0391181818181818	0.299757821643345	-0.0199416666666667	0.371730602497741
DVL1	1	1270658	1284492	0.694702524558494	73	0.0391181818181818	0.299757821643345	-0.0199416666666667	0.371730602497741
FAM132A	1	1177826	1182102	0.694702524558494	73	0.0391181818181818	0.299757821643345	-0.0199416666666667	0.371730602497741
FAM41C	1	803451	812182	0.694702524558494	73	0.0391181818181818	0.299757821643345	-0.0199416666666667	0.371730602497741
GLTPD1	1	1260143	1264276	0.694702524558494	73	0.0391181818181818	0.299757821643345	-0.0199416666666667	0.371730602497741
HES4	1	934342	935552	0.694702524558494	73	0.0391181818181818	0.299757821643345	-0.0199416666666667	0.371730602497741
ISG15	1	948847	949919	0.694702524558494	73	0.0391181818181818	0.299757821643345	-0.0199416666666667	0.371730602497741
KLHL17	1	895967	901099	0.694702524558494	73	0.0391181818181818	0.299757821643345	-0.0199416666666667	0.371730602497741
LINC00115	1	761586	762902	0.694702524558494	73	0.0391181818181818	0.299757821643345	-0.0199416666666667	0.371730602497741
LOC100130417	1	852953	854817	0.694702524558494	73	0.0391181818181818	0.299757821643345	-0.0199416666666667	0.371730602497741
LOC148413	1	1334910	1337426	0.694702524558494	73	0.0391181818181818	0.299757821643345	-0.0199416666666667	0.371730602497741
LOC254099	1	1072397	1079434	0.694702524558494	73	0.0391181818181818	0.299757821643345	-0.0199416666666667	0.371730602497741
LOC643837	1	763064	789740	0.694702524558494	73	0.0391181818181818	0.299757821643345	-0.0199416666666667	0.371730602497741
MIR200A	1	1103243	1103332	0.694702524558494	73	0.0391181818181818	0.299757821643345	-0.0199416666666667	0.371730602497741
MIR200B	1	1102484	1102578	0.694702524558494	73	0.0391181818181818	0.299757821643345	-0.0199416666666667	0.371730602497741
MIR429	1	1104385	1104467	0.694702524558494	73	0.0391181818181818	0.299757821643345	-0.0199416666666667	0.371730602497741
MRPL20	1	1337276	1342693	0.694702524558494	73	0.0391181818181818	0.299757821643345	-0.0199416666666667	0.371730602497741
MXRA8	1	1288071	1297157	0.694702524558494	73	0.0391181818181818	0.299757821643345	-0.0199416666666667	0.371730602497741
NOC2L	1	879583	894679	0.694702524558494	73	0.0391181818181818	0.299757821643345	-0.0199416666666667	0.371730602497741
PLEKHN1	1	901877	910484	0.694702524558494	73	0.0391181818181818	0.299757821643345	-0.0199416666666667	0.371730602497741
PUSL1	1	1243994	1247057	0.694702524558494	73	0.0391181818181818	0.299757821643345	-0.0199416666666667	0.371730602497741
RNF223	1	1007126	1009687	0.694702524558494	73	0.0391181818181818	0.299757821643345	-0.0199416666666667	0.371730602497741
SAMD11	1	860530	879961	0.694702524558494	73	0.0391181818181818	0.299757821643345	-0.0199416666666667	0.371730602497741
SCNN1D	1	1215816	1227409	0.694702524558494	73	0.0391181818181818	0.299757821643345	-0.0199416666666667	0.371730602497741
SDF4	1	1152288	1167447	0.694702524558494	73	0.0391181818181818	0.299757821643345	-0.0199416666666667	0.371730602497741
TAS1R3	1	1266726	1269844	0.694702524558494	73	0.0391181818181818	0.299757821643345	-0.0199416666666667	0.371730602497741
TNFRSF18	1	1138888	1142089	0.694702524558494	73	0.0391181818181818	0.299757821643345	-0.0199416666666667	0.371730602497741
TNFRSF4	1	1146706	1149548	0.694702524558494	73	0.0391181818181818	0.299757821643345	-0.0199416666666667	0.371730602497741
TTLL10	1	1109286	1133313	0.694702524558494	73	0.0391181818181818	0.299757821643345	-0.0199416666666667	0.371730602497741
UBE2J2	1	1189292	1209234	0.694702524558494	73	0.0391181818181818	0.299757821643345	-0.0199416666666667	0.371730602497741
TMEM88B	1	1361508	1363167	0.650549746390371	74	0.0778545454545455	0.3761355190982	-0.0199416666666667	0.371730602497741
ACTRT2	1	2938046	2939467	0.785948739643719	71	0.0160727272727273	0.281232224650409	-0.0170083333333333	0.371249728394962
AJAP1	1	4715105	4843851	0.565783926666953	76	0.0397363636363636	0.244936690892677	-0.0170083333333333	0.371249728394962
AK054708	1	1944652	1946969	0.785948739643719	71	0.0197727272727273	0.276465661849384	-0.0170083333333333	0.371249728394962
AK094692	1	1535819	1543166	0.785948739643719	71	0.0197727272727273	0.276465661849384	-0.0199416666666667	0.371730602497741
AK097814	1	1656054	1663343	0.785948739643719	71	0.0197727272727273	0.276465661849384	-0.0170083333333333	0.371249728394962
ARHGEF16	1	3371147	3397677	0.785948739643719	71	0.0160727272727273	0.281232224650409	-0.0170083333333333	0.371249728394962
ATAD3A	1	1447523	1470067	0.785948739643719	71	0.0197727272727273	0.276465661849384	-0.0199416666666667	0.371730602497741
ATAD3B	1	1407164	1444689	0.785948739643719	71	0.0197727272727273	0.276465661849384	-0.0199416666666667	0.371730602497741
ATAD3C	1	1385069	1405538	0.785948739643719	71	0.0197727272727273	0.276465661849384	-0.0199416666666667	0.371730602497741
AX747530	1	2112575	2114663	0.927908005307386	68	-0.0481818181818182	0.416276539858258	-0.0170083333333333	0.371249728394962
BC018779	1	2121237	2123179	0.785948739643719	71	0.0160727272727273	0.281232224650409	-0.0170083333333333	0.371249728394962
BC037321	1	4847558	4852183	0.565783926666953	76	0.0397363636363636	0.244936690892677	-0.0170083333333333	0.371249728394962
C1orf174	1	3805697	3816857	0.565783926666953	76	0.0471818181818182	0.25592482028198	-0.0170083333333333	0.371249728394962
C1orf222	1	1853396	1859368	0.785948739643719	71	0.0197727272727273	0.276465661849384	-0.0170083333333333	0.371249728394962
C1orf233	1	1533388	1535476	0.785948739643719	71	0.0197727272727273	0.276465661849384	-0.0199416666666667	0.371730602497741
CALML6	1	1846266	1848733	0.785948739643719	71	0.0197727272727273	0.276465661849384	-0.0170083333333333	0.371249728394962
CEP104	1	3728645	3773797	0.565783926666953	76	0.0471818181818182	0.25592482028198	-0.0170083333333333	0.371249728394962
DFFB	1	3773845	3801993	0.565783926666953	76	0.0471818181818182	0.25592482028198	-0.0170083333333333	0.371249728394962
FAM213B	1	2517899	2522908	0.785948739643719	71	0.0160727272727273	0.281232224650409	-0.0170083333333333	0.371249728394962
GABRD	1	1950768	1962192	0.785948739643719	71	0.0197727272727273	0.276465661849384	-0.0170083333333333	0.371249728394962
GNB1	1	1716725	1822526	0.785948739643719	71	0.0197727272727273	0.276465661849384	-0.0170083333333333	0.371249728394962
HES5	1	2460184	2461684	0.785948739643719	71	0.0160727272727273	0.281232224650409	-0.0170083333333333	0.371249728394962
HP08716	1	1510355	1510644	0.785948739643719	71	0.0197727272727273	0.276465661849384	-0.0199416666666667	0.371730602497741
KIAA1751	1	1884752	1935276	0.785948739643719	71	0.0197727272727273	0.276465661849384	-0.0170083333333333	0.371249728394962
LOC100129534	1	2281853	2284100	0.785948739643719	71	0.0160727272727273	0.281232224650409	-0.0170083333333333	0.371249728394962
LOC100133445	1	2486163	2488450	0.785948739643719	71	0.0160727272727273	0.281232224650409	-0.0170083333333333	0.371249728394962
LOC100133612	1	3816968	3833879	0.565783926666953	76	0.0471818181818182	0.25592482028198	-0.0170083333333333	0.371249728394962
LOC115110	1	2481359	2484284	0.785948739643719	71	0.0160727272727273	0.281232224650409	-0.0170083333333333	0.371249728394962
LOC284661	1	4472111	4484744	0.565783926666953	76	0.0397363636363636	0.244936690892677	-0.0170083333333333	0.371249728394962
LOC388588	1	3689352	3692546	0.565783926666953	76	0.0471818181818182	0.25592482028198	-0.0170083333333333	0.371249728394962
LOC728716	1	4000672	4012643	0.565783926666953	76	0.0471818181818182	0.25592482028198	-0.0170083333333333	0.371249728394962
LRRC47	1	3696784	3713068	0.565783926666953	76	0.0471818181818182	0.25592482028198	-0.0170083333333333	0.371249728394962
MEGF6	1	3404506	3528059	0.785948739643719	71	0.0160727272727273	0.281232224650409	-0.0170083333333333	0.371249728394962
MIB2	1	1550795	1565990	0.785948739643719	71	0.0197727272727273	0.276465661849384	-0.0199416666666667	0.371730602497741
MIR4251	1	3044539	3044599	0.785948739643719	71	0.0160727272727273	0.281232224650409	-0.0170083333333333	0.371249728394962
MIR4417	1	5624131	5624203	0.565783926666953	76	0.0397363636363636	0.244936690892677	-0.0170083333333333	0.371249728394962
MIR4689	1	5922732	5922801	0.607524122129049	75	0.0330727272727273	0.236859773245307	-0.0170083333333333	0.371249728394962
MIR551A	1	3477260	3477354	0.785948739643719	71	0.0160727272727273	0.281232224650409	-0.0170083333333333	0.371249728394962
MMEL1	1	2522081	2564481	0.785948739643719	71	0.0160727272727273	0.281232224650409	-0.0170083333333333	0.371249728394962
MORN1	1	2252696	2322993	0.785948739643719	71	0.0160727272727273	0.281232224650409	-0.0170083333333333	0.371249728394962
NADK	1	1682671	1711508	0.785948739643719	71	0.0197727272727273	0.276465661849384	-0.0170083333333333	0.371249728394962
PANK4	1	2439975	2458035	0.785948739643719	71	0.0160727272727273	0.281232224650409	-0.0170083333333333	0.371249728394962
PEX10	1	2336241	2344010	0.785948739643719	71	0.0160727272727273	0.281232224650409	-0.0170083333333333	0.371249728394962
PLCH2	1	2407754	2436969	0.785948739643719	71	0.0160727272727273	0.281232224650409	-0.0170083333333333	0.371249728394962
PRDM16	1	2985742	3355185	0.785948739643719	71	0.0160727272727273	0.281232224650409	-0.0170083333333333	0.371249728394962
RER1	1	2323214	2336885	0.785948739643719	71	0.0160727272727273	0.281232224650409	-0.0170083333333333	0.371249728394962
SKI	1	2160134	2241652	0.785948739643719	71	0.0160727272727273	0.281232224650409	-0.0170083333333333	0.371249728394962
SLC35E2	1	1656277	1677438	0.785948739643719	71	0.0197727272727273	0.276465661849384	-0.0170083333333333	0.371249728394962
SSU72	1	1477053	1510262	0.785948739643719	71	0.0197727272727273	0.276465661849384	-0.0199416666666667	0.371730602497741
TMEM240	1	1470158	1475740	0.785948739643719	71	0.0197727272727273	0.276465661849384	-0.0199416666666667	0.371730602497741
TMEM52	1	1849029	1850740	0.785948739643719	71	0.0197727272727273	0.276465661849384	-0.0170083333333333	0.371249728394962
TNFRSF14	1	2487805	2495267	0.785948739643719	71	0.0160727272727273	0.281232224650409	-0.0170083333333333	0.371249728394962
TP73-AS1	1	3652548	3663937	0.785948739643719	71	0.0160727272727273	0.281232224650409	-0.0170083333333333	0.371249728394962
TP73	1	3569129	3652765	0.785948739643719	71	0.0160727272727273	0.281232224650409	-0.0170083333333333	0.371249728394962
TPRG1L	1	3541556	3546694	0.785948739643719	71	0.0160727272727273	0.281232224650409	-0.0170083333333333	0.371249728394962
TTC34	1	2572807	2706230	0.785948739643719	71	0.0160727272727273	0.281232224650409	-0.0170083333333333	0.371249728394962
WRAP73	1	3547331	3566671	0.785948739643719	71	0.0160727272727273	0.281232224650409	-0.0170083333333333	0.371249728394962
AADACL3	1	12776118	12788726	0.880111946204287	69	0.0353181818181818	0.229953742383906	0.069	0.282561597467944
AADACL4	1	12704566	12727097	0.880111946204287	69	0.0353181818181818	0.229953742383906	0.069	0.282561597467944
ACOT7	1	6324332	6453826	0.694702524558494	59	0.0317909090909091	0.235672660504122	0.126591666666667	0.341008345561255
ACTL8	1	18081808	18153558	0.880111946204287	63	0.0155363636363636	0.225552203592549	0.069	0.282561597467944
AGMAT	1	15898194	15911605	0.880111946204287	69	0.0353181818181818	0.229953742383906	0.069	0.282561597467944
AGTRAP	1	11796142	11810828	0.525398682620381	55	0.0353181818181818	0.229953742383906	0.142291666666667	0.25592258580329
AK025975	1	23243783	23247347	0.650549746390371	74	0.0205363636363636	0.217390884228053	-0.0155416666666667	0.225092839263889
AK055853	1	15653176	15670372	0.880111946204287	69	0.0353181818181818	0.229953742383906	0.069	0.282561597467944
AK098438	1	21749601	21754300	0.975933341123811	65	0.0205363636363636	0.217390884228053	0.069	0.282561597467944
AK125437	1	11782187	11785914	0.525398682620381	55	0.0353181818181818	0.229953742383906	0.142291666666667	0.25592258580329
AKR7A2	1	19629202	19638640	0.880111946204287	63	0.0155363636363636	0.225552203592549	0.069	0.282561597467944
AKR7A3	1	19609057	19615280	0.880111946204287	63	0.0155363636363636	0.225552203592549	0.069	0.282561597467944
AKR7L	1	19592476	19600568	0.880111946204287	63	0.0155363636363636	0.225552203592549	0.069	0.282561597467944
ALDH4A1	1	19197924	19229293	0.880111946204287	63	0.0155363636363636	0.225552203592549	0.069	0.282561597467944
ALPL	1	21835858	21904905	0.975933341123811	65	0.0205363636363636	0.217390884228053	0.069	0.282561597467944
ANGPTL7	1	11249398	11256038	0.975933341123811	65	0.0353181818181818	0.229953742383906	0.076125	0.296800407758235
APITD1-CORT	1	10490159	10512060	0.975933341123811	65	0.0353181818181818	0.229953742383906	0.076125	0.296800407758235
ARHGEF19	1	16524599	16539104	0.880111946204287	69	0.0353181818181818	0.229953742383906	0.069	0.282561597467944
ASAP3	1	23755056	23811057	0.650549746390371	74	0.0205363636363636	0.217390884228053	-0.0155416666666667	0.225092839263889
ATP13A2	1	17312453	17338423	1	66	0.0201636363636364	0.219595952935054	0.069	0.282561597467944
AX747631	1	18701064	18702174	0.880111946204287	63	0.0155363636363636	0.225552203592549	0.069	0.282561597467944
AX747766	1	21602543	21604868	0.975933341123811	65	0.0205363636363636	0.217390884228053	0.069	0.282561597467944
AX748283	1	19673335	19675427	0.880111946204287	63	0.0155363636363636	0.225552203592549	0.069	0.282561597467944
BC038455	1	23801093	23803135	0.650549746390371	74	0.0205363636363636	0.217390884228053	-0.0155416666666667	0.225092839263889
BC038541	1	9740903	9747627	0.975933341123811	65	0.0317909090909091	0.235672660504122	0.076125	0.296800407758235
BC070363	1	17215041	17216161	0.785948739643719	71	0.125863636363636	0.434573876970826	0.069	0.282561597467944
BC113958	1	8440652	8441235	0.975933341123811	65	0.0317909090909091	0.235672660504122	0.0765083333333333	0.296857019327895
BC127868	1	21761833	21762609	0.975933341123811	65	0.0205363636363636	0.217390884228053	0.069	0.282561597467944
C1QA	1	22963118	22966175	0.650549746390371	74	0.0205363636363636	0.217390884228053	-0.0114666666666667	0.218660460462556
C1QB	1	22979682	22988029	0.650549746390371	74	0.0205363636363636	0.217390884228053	-0.0114666666666667	0.218660460462556
C1QC	1	22970118	22974603	0.650549746390371	74	0.0205363636363636	0.217390884228053	-0.0114666666666667	0.218660460462556
C1orf126	1	15438311	15478960	0.880111946204287	69	0.0353181818181818	0.229953742383906	0.069	0.282561597467944
C1orf127	1	11006530	11042094	0.975933341123811	65	0.0353181818181818	0.229953742383906	0.076125	0.296800407758235
C1orf144	1	16693583	16724640	0.880111946204287	69	0.0353181818181818	0.229953742383906	0.069	0.282561597467944
C1orf158	1	12806163	12821102	0.880111946204287	69	0.0353181818181818	0.229953742383906	0.069	0.282561597467944
C1orf200	1	9712668	9714644	0.975933341123811	65	0.0317909090909091	0.235672660504122	0.076125	0.296800407758235
C1orf213	1	23695464	23698330	0.650549746390371	74	0.0205363636363636	0.217390884228053	-0.0155416666666667	0.225092839263889
C1orf64	1	16330731	16333184	0.880111946204287	69	0.0353181818181818	0.229953742383906	0.069	0.282561597467944
CA6	1	9005922	9035148	0.739898141971099	60	0.0317909090909091	0.235672660504122	0.120425	0.339588698079951
CAMK2N1	1	20808884	20812728	0.880111946204287	63	0.0155363636363636	0.225552203592549	0.069	0.282561597467944
CAPZB	1	19665267	19812066	0.880111946204287	63	0.0155363636363636	0.225552203592549	0.069	0.282561597467944
CASP9	1	15817324	15851285	0.880111946204287	69	0.0353181818181818	0.229953742383906	0.069	0.282561597467944
CASZ1	1	10696666	10856707	0.975933341123811	65	0.0353181818181818	0.229953742383906	0.076125	0.296800407758235
CDA	1	20915444	20945400	0.880111946204287	63	0.0155363636363636	0.225552203592549	0.069	0.282561597467944
CELA2A	1	15783223	15798586	0.880111946204287	69	0.0353181818181818	0.229953742383906	0.069	0.282561597467944
CELA2B	1	15802596	15817895	0.880111946204287	69	0.0353181818181818	0.229953742383906	0.069	0.282561597467944
CELA3B	1	22303418	22339035	0.975933341123811	65	0.0205363636363636	0.217390884228053	0.069	0.282561597467944
CHD5	1	6161847	6240194	0.694702524558494	59	0.0317909090909091	0.235672660504122	0.126591666666667	0.341008345561255
CLCN6	1	11866207	11907674	0.525398682620381	55	0.0353181818181818	0.229953742383906	0.142291666666667	0.25592258580329
CLCNKA	1	16345370	16383803	0.880111946204287	69	0.0353181818181818	0.229953742383906	0.069	0.282561597467944
CLSTN1	1	9789079	9884550	0.975933341123811	65	0.0353181818181818	0.229953742383906	0.076125	0.296800407758235
CROCCP3	1	16793931	16819196	0.880111946204287	69	0.0353181818181818	0.229953742383906	0.069	0.282561597467944
CTNNBIP1	1	9908334	9970316	0.975933341123811	65	0.0353181818181818	0.229953742383906	0.076125	0.296800407758235
CTRC	1	15764938	15773153	0.880111946204287	69	0.0353181818181818	0.229953742383906	0.069	0.282561597467944
DDI2	1	15943953	15987552	0.880111946204287	69	0.0353181818181818	0.229953742383906	0.069	0.282561597467944
DDOST	1	20978260	20988037	0.880111946204287	63	0.0155363636363636	0.225552203592549	0.069	0.282561597467944
DFFA	1	10520603	10532613	0.975933341123811	65	0.0353181818181818	0.229953742383906	0.076125	0.296800407758235
DHRS3	1	12627939	12677820	0.880111946204287	69	0.0353181818181818	0.229953742383906	0.069	0.282561597467944
DL489931	1	17222646	17222720	0.785948739643719	71	0.125863636363636	0.434573876970826	0.069	0.282561597467944
DNAJC11	1	6694228	6761966	0.694702524558494	59	0.0317909090909091	0.235672660504122	0.126591666666667	0.341008345561255
DNAJC16	1	15853352	15918874	0.880111946204287	69	0.0353181818181818	0.229953742383906	0.069	0.282561597467944
DQ573015	1	15992766	15995537	0.880111946204287	69	0.0353181818181818	0.229953742383906	0.069	0.282561597467944
DQ576383	1	16317619	16317647	0.880111946204287	69	0.0353181818181818	0.229953742383906	0.069	0.282561597467944
ECE1	1	21543740	21672034	0.975933341123811	65	0.0205363636363636	0.217390884228053	0.069	0.282561597467944
EFHD2	1	15736391	15756839	0.880111946204287	69	0.0353181818181818	0.229953742383906	0.069	0.282561597467944
EIF4G3	1	21132785	21503381	0.975933341123811	65	0.0205363636363636	0.217390884228053	0.069	0.282561597467944
ENO1-AS1	1	8938894	8939943	0.739898141971099	60	0.0317909090909091	0.235672660504122	0.120425	0.339588698079951
ENO1	1	8921059	8939151	0.739898141971099	60	0.0317909090909091	0.235672660504122	0.120425	0.339588698079951
EPHA2	1	16450832	16482582	0.880111946204287	69	0.0353181818181818	0.229953742383906	0.069	0.282561597467944
EPHA8	1	22890004	22930087	0.650549746390371	74	0.0205363636363636	0.217390884228053	-0.0114666666666667	0.218660460462556
EPHB2	1	23037331	23241823	0.650549746390371	74	0.0205363636363636	0.217390884228053	-0.0155416666666667	0.225092839263889
ERRFI1	1	8071779	8086393	0.927908005307386	64	0.0317909090909091	0.235672660504122	0.081975	0.29801708347921
ESPNP	1	17017713	17046652	0.785948739643719	71	0.125863636363636	0.434573876970826	0.069	0.282561597467944
ESPN	1	6484848	6521004	0.694702524558494	59	0.0317909090909091	0.235672660504122	0.126591666666667	0.341008345561255
EXOSC10	1	11126676	11159938	0.975933341123811	65	0.0353181818181818	0.229953742383906	0.076125	0.296800407758235
FAM131C	1	16384264	16400127	0.880111946204287	69	0.0353181818181818	0.229953742383906	0.069	0.282561597467944
FAM43B	1	20878932	20881513	0.880111946204287	63	0.0155363636363636	0.225552203592549	0.069	0.282561597467944
FBLIM1	1	16083154	16113084	0.880111946204287	69	0.0353181818181818	0.229953742383906	0.069	0.282561597467944
FBXO2	1	11708418	11714888	0.975933341123811	65	0.0353181818181818	0.229953742383906	0.076125	0.296800407758235
FBXO42	1	16576559	16678948	0.880111946204287	69	0.0353181818181818	0.229953742383906	0.069	0.282561597467944
FBXO44	1	11714432	11723384	0.975933341123811	65	0.0353181818181818	0.229953742383906	0.076125	0.296800407758235
FBXO6	1	11724150	11734409	0.975933341123811	65	0.0353181818181818	0.229953742383906	0.076125	0.296800407758235
FHAD1	1	15573768	15726778	0.880111946204287	69	0.0353181818181818	0.229953742383906	0.069	0.282561597467944
FLJ37453	1	16160710	16174642	0.880111946204287	69	0.0353181818181818	0.229953742383906	0.069	0.282561597467944
GPR153	1	6307406	6321035	0.694702524558494	59	0.0317909090909091	0.235672660504122	0.126591666666667	0.341008345561255
H6PD	1	9294863	9331394	0.975933341123811	65	0.0317909090909091	0.235672660504122	0.076125	0.296800407758235
HES2	1	6472498	6484730	0.694702524558494	59	0.0317909090909091	0.235672660504122	0.126591666666667	0.341008345561255
HES3	1	6304252	6305638	0.694702524558494	59	0.0317909090909091	0.235672660504122	0.126591666666667	0.341008345561255
HNRNPR	1	23636276	23670853	0.650549746390371	74	0.0205363636363636	0.217390884228053	-0.0155416666666667	0.225092839263889
HP1BP3	1	21069171	21113799	0.975933341123811	65	0.0205363636363636	0.217390884228053	0.069	0.282561597467944
HSPB7	1	16340523	16346089	0.880111946204287	69	0.0353181818181818	0.229953742383906	0.069	0.282561597467944
HSPG2	1	22148737	22263750	0.975933341123811	65	0.0205363636363636	0.217390884228053	0.069	0.282561597467944
HTR1D	1	23518388	23521222	0.650549746390371	74	0.0205363636363636	0.217390884228053	-0.0155416666666667	0.225092839263889
HTR6	1	19991780	20006055	0.880111946204287	63	0.0155363636363636	0.225552203592549	0.069	0.282561597467944
ICMT	1	6281253	6296044	0.694702524558494	59	0.0317909090909091	0.235672660504122	0.126591666666667	0.341008345561255
IFFO2	1	19230774	19282826	0.880111946204287	63	0.0155363636363636	0.225552203592549	0.069	0.282561597467944
IGSF21	1	18434240	18704977	0.880111946204287	63	0.0155363636363636	0.225552203592549	0.069	0.282561597467944
KAZN	1	14925213	15444544	0.880111946204287	69	0.0353181818181818	0.229953742383906	0.069	0.282561597467944
KDM1A	1	23345941	23410184	0.650549746390371	74	0.0205363636363636	0.217390884228053	-0.0155416666666667	0.225092839263889
KIAA0090	1	19544584	19578046	0.880111946204287	63	0.0155363636363636	0.225552203592549	0.069	0.282561597467944
KIAA2013	1	11979645	11986485	0.525398682620381	55	0.0353181818181818	0.229953742383906	0.142291666666667	0.25592258580329
KIF1B	1	10270764	10441661	0.975933341123811	65	0.0353181818181818	0.229953742383906	0.076125	0.296800407758235
KLHDC7A	1	18807424	18812540	0.880111946204287	63	0.0155363636363636	0.225552203592549	0.069	0.282561597467944
KLHL21	1	6650779	6662929	0.694702524558494	59	0.0317909090909091	0.235672660504122	0.126591666666667	0.341008345561255
LDLRAD2	1	22138758	22151714	0.975933341123811	65	0.0205363636363636	0.217390884228053	0.069	0.282561597467944
LINC00337	1	6297871	6299502	0.694702524558494	59	0.0317909090909091	0.235672660504122	0.126591666666667	0.341008345561255
LINC00339	1	22351707	22357715	0.975933341123811	65	0.0205363636363636	0.217390884228053	0.069	0.282561597467944
LOC100506730	1	19619741	19622230	0.880111946204287	63	0.0155363636363636	0.225552203592549	0.069	0.282561597467944
LOC100506801	1	21619783	21626362	0.975933341123811	65	0.0205363636363636	0.217390884228053	0.069	0.282561597467944
LOC339505	1	20686294	20755287	0.880111946204287	63	0.0155363636363636	0.225552203592549	0.069	0.282561597467944
LOC440563	1	13182960	13184326	0.880111946204287	69	0.0353181818181818	0.229953742383906	0.069	0.282561597467944
LOC649330	1	12907236	12908578	0.880111946204287	69	0.0353181818181818	0.229953742383906	0.069	0.282561597467944
LOC729059	1	23337327	23342343	0.650549746390371	74	0.0205363636363636	0.217390884228053	-0.0155416666666667	0.225092839263889
LRRC38	1	13801445	13840242	0.880111946204287	69	0.0353181818181818	0.229953742383906	0.069	0.282561597467944
LUZP1	1	23410516	23504301	0.650549746390371	74	0.0205363636363636	0.217390884228053	-0.0155416666666667	0.225092839263889
LZIC	1	9989776	10003427	0.975933341123811	65	0.0353181818181818	0.229953742383906	0.076125	0.296800407758235
MAD2L2	1	11734537	11751678	0.975933341123811	65	0.0353181818181818	0.229953742383906	0.076125	0.296800407758235
MASP2	1	11086580	11107296	0.975933341123811	65	0.0353181818181818	0.229953742383906	0.076125	0.296800407758235
MFAP2	1	17300999	17308081	1	66	0.0201636363636364	0.219595952935054	0.069	0.282561597467944
MFN2	1	12040238	12073572	0.525398682620381	55	0.0353181818181818	0.229953742383906	0.142291666666667	0.25592258580329
MGC87895	1	19934574	19935119	0.880111946204287	63	0.0155363636363636	0.225552203592549	0.069	0.282561597467944
MIIP	1	12079299	12092106	0.525398682620381	55	0.0353181818181818	0.229953742383906	0.142291666666667	0.25592258580329
MINOS1	1	19923471	19956315	0.880111946204287	63	0.0155363636363636	0.225552203592549	0.069	0.282561597467944
MIR3115	1	23370798	23370865	0.650549746390371	74	0.0205363636363636	0.217390884228053	-0.0155416666666667	0.225092839263889
MIR4252	1	6489894	6489956	0.694702524558494	59	0.0317909090909091	0.235672660504122	0.126591666666667	0.341008345561255
MIR4253	1	23189652	23189719	0.650549746390371	74	0.0205363636363636	0.217390884228053	-0.0155416666666667	0.225092839263889
MIR4632	1	12251762	12251839	0.975933341123811	65	0.0353181818181818	0.229953742383906	0.0873083333333333	0.277295718284268
MIR4684	1	23046010	23046091	0.650549746390371	74	0.0205363636363636	0.217390884228053	-0.0155416666666667	0.225092839263889
MIR4695	1	19209688	19209774	0.880111946204287	63	0.0155363636363636	0.225552203592549	0.069	0.282561597467944
MRTO4	1	19578075	19586622	0.880111946204287	63	0.0155363636363636	0.225552203592549	0.069	0.282561597467944
MST1P2	1	16972069	16976915	0.785948739643719	71	0.125863636363636	0.434573876970826	0.069	0.282561597467944
MST1P9	1	17081401	17090975	0.785948739643719	71	0.125863636363636	0.434573876970826	0.069	0.282561597467944
MTHFR	1	11845787	11866160	0.525398682620381	55	0.0353181818181818	0.229953742383906	0.142291666666667	0.25592258580329
MTOR	1	11166588	11322608	0.975933341123811	65	0.0353181818181818	0.229953742383906	0.076125	0.296800407758235
MUL1	1	20825941	20834674	0.880111946204287	63	0.0155363636363636	0.225552203592549	0.069	0.282561597467944
NBL1	1	19923471	19984949	0.880111946204287	63	0.0155363636363636	0.225552203592549	0.069	0.282561597467944
NBPF3	1	21766631	21811393	0.975933341123811	65	0.0205363636363636	0.217390884228053	0.069	0.282561597467944
NECAP2	1	16767167	16786584	0.880111946204287	69	0.0353181818181818	0.229953742383906	0.069	0.282561597467944
NMNAT1	1	10003486	10045556	0.975933341123811	65	0.0353181818181818	0.229953742383906	0.076125	0.296800407758235
NOL9	1	6581407	6614658	0.694702524558494	59	0.0317909090909091	0.235672660504122	0.126591666666667	0.341008345561255
NPPA	1	11905767	11907840	0.525398682620381	55	0.0353181818181818	0.229953742383906	0.142291666666667	0.25592258580329
NPPB	1	11917521	11918992	0.525398682620381	55	0.0353181818181818	0.229953742383906	0.142291666666667	0.25592258580329
OTUD3	1	20208888	20239437	0.880111946204287	63	0.0155363636363636	0.225552203592549	0.069	0.282561597467944
PADI1	1	17531621	17572501	1	66	0.0201636363636364	0.219595952935054	0.069	0.282561597467944
PADI2	1	17393256	17445948	1	66	0.0201636363636364	0.219595952935054	0.069	0.282561597467944
PADI3	1	17575593	17610727	1	66	0.0201636363636364	0.219595952935054	0.069	0.282561597467944
PADI6	1	17698741	17728195	0.975933341123811	65	0.0193363636363636	0.21926293928855	0.069	0.282561597467944
PARK7	1	8021714	8045342	0.927908005307386	64	0.0317909090909091	0.235672660504122	0.081975	0.29801708347921
PAX7	1	18957500	19075360	0.880111946204287	63	0.0155363636363636	0.225552203592549	0.069	0.282561597467944
PDPN	1	13910252	13944452	0.880111946204287	69	0.0353181818181818	0.229953742383906	0.069	0.282561597467944
PER3	1	7844380	7905237	0.927908005307386	64	0.0317909090909091	0.235672660504122	0.081975	0.29801708347921
PEX14	1	10535003	10690815	0.975933341123811	65	0.0353181818181818	0.229953742383906	0.076125	0.296800407758235
PGD	1	10459085	10480201	0.975933341123811	65	0.0353181818181818	0.229953742383906	0.076125	0.296800407758235
PHF13	1	6673756	6684093	0.694702524558494	59	0.0317909090909091	0.235672660504122	0.126591666666667	0.341008345561255
PINK1	1	20959948	20978004	0.880111946204287	63	0.0155363636363636	0.225552203592549	0.069	0.282561597467944
PLA2G2A	1	20301924	20306932	0.880111946204287	63	0.0155363636363636	0.225552203592549	0.069	0.282561597467944
PLA2G2C	1	20490484	20501687	0.880111946204287	63	0.0155363636363636	0.225552203592549	0.069	0.282561597467944
PLA2G2D	1	20438434	20446008	0.880111946204287	63	0.0155363636363636	0.225552203592549	0.069	0.282561597467944
PLA2G2E	1	20246800	20250110	0.880111946204287	63	0.0155363636363636	0.225552203592549	0.069	0.282561597467944
PLA2G2F	1	20465823	20476879	0.880111946204287	63	0.0155363636363636	0.225552203592549	0.069	0.282561597467944
PLA2G5	1	20354672	20418394	0.880111946204287	63	0.0155363636363636	0.225552203592549	0.069	0.282561597467944
PLEKHG5	1	6526152	6580069	0.694702524558494	59	0.0317909090909091	0.235672660504122	0.126591666666667	0.341008345561255
PLEKHM2	1	16010827	16061264	0.880111946204287	69	0.0353181818181818	0.229953742383906	0.069	0.282561597467944
PLOD1	1	11994724	12035599	0.525398682620381	55	0.0353181818181818	0.229953742383906	0.142291666666667	0.25592258580329
PQLC2	1	19638740	19658922	0.880111946204287	63	0.0155363636363636	0.225552203592549	0.069	0.282561597467944
PRAMEF11	1	12884468	12891264	0.880111946204287	69	0.0353181818181818	0.229953742383906	0.069	0.282561597467944
PRAMEF12	1	12834984	12838048	0.880111946204287	69	0.0353181818181818	0.229953742383906	0.069	0.282561597467944
PRAMEF13	1	13447414	13452656	0.880111946204287	69	0.0353181818181818	0.229953742383906	0.069	0.282561597467944
PRAMEF14	1	13668269	13673511	0.880111946204287	69	0.0353181818181818	0.229953742383906	0.069	0.282561597467944
PRAMEF16	1	13495254	13498259	0.880111946204287	69	0.0353181818181818	0.229953742383906	0.069	0.282561597467944
PRAMEF17	1	13716088	13719064	0.880111946204287	69	0.0353181818181818	0.229953742383906	0.069	0.282561597467944
PRAMEF1	1	12851546	12856777	0.880111946204287	69	0.0353181818181818	0.229953742383906	0.069	0.282561597467944
PRAMEF2	1	12916941	12921764	0.880111946204287	69	0.0353181818181818	0.229953742383906	0.069	0.282561597467944
PRAMEF4	1	12939033	12946025	0.880111946204287	69	0.0353181818181818	0.229953742383906	0.069	0.282561597467944
PRDM2	1	14026735	14151574	0.880111946204287	69	0.0353181818181818	0.229953742383906	0.069	0.282561597467944
PTCHD2	1	11539295	11597640	0.975933341123811	65	0.0353181818181818	0.229953742383906	0.076125	0.296800407758235
RAP1GAP	1	21922708	21995856	0.975933341123811	65	0.0205363636363636	0.217390884228053	0.069	0.282561597467944
RBP7	1	10057255	10076078	0.975933341123811	65	0.0353181818181818	0.229953742383906	0.076125	0.296800407758235
RCC2	1	17733251	17766250	0.975933341123811	65	0.0193363636363636	0.21926293928855	0.069	0.282561597467944
RNF186	1	20140522	20141771	0.880111946204287	63	0.0155363636363636	0.225552203592549	0.069	0.282561597467944
RNF207	1	6266189	6281359	0.694702524558494	59	0.0317909090909091	0.235672660504122	0.126591666666667	0.341008345561255
RPL22	1	6245080	6259679	0.694702524558494	59	0.0317909090909091	0.235672660504122	0.126591666666667	0.341008345561255
RSC1A1	1	15956820	15988217	0.880111946204287	69	0.0353181818181818	0.229953742383906	0.069	0.282561597467944
RSG1	1	16558182	16563659	0.880111946204287	69	0.0353181818181818	0.229953742383906	0.069	0.282561597467944
SDHB	1	17345225	17380665	1	66	0.0201636363636364	0.219595952935054	0.069	0.282561597467944
SH2D5	1	21046225	21059330	0.975933341123811	65	0.0205363636363636	0.217390884228053	0.069	0.282561597467944
SLC25A33	1	9599528	9642831	0.975933341123811	65	0.0317909090909091	0.235672660504122	0.076125	0.296800407758235
SLC25A34	1	16062809	16067884	0.880111946204287	69	0.0353181818181818	0.229953742383906	0.069	0.282561597467944
SLC2A7	1	9063359	9086404	0.739898141971099	60	0.0317909090909091	0.235672660504122	0.120425	0.339588698079951
SLC45A1	1	8384390	8404227	0.975933341123811	65	0.0317909090909091	0.235672660504122	0.0765083333333333	0.296857019327895
SPATA21	1	16722176	16763919	0.880111946204287	69	0.0353181818181818	0.229953742383906	0.069	0.282561597467944
SPEN	1	16174359	16266950	0.880111946204287	69	0.0353181818181818	0.229953742383906	0.069	0.282561597467944
SPSB1	1	9352941	9429590	0.975933341123811	65	0.0317909090909091	0.235672660504122	0.076125	0.296800407758235
SRM	1	11114649	11120091	0.975933341123811	65	0.0353181818181818	0.229953742383906	0.076125	0.296800407758235
TARDBP	1	11072679	11085549	0.975933341123811	65	0.0353181818181818	0.229953742383906	0.076125	0.296800407758235
TAS1R1	1	6615338	6639817	0.694702524558494	59	0.0317909090909091	0.235672660504122	0.126591666666667	0.341008345561255
TAS1R2	1	19166093	19186155	0.880111946204287	63	0.0155363636363636	0.225552203592549	0.069	0.282561597467944
TCEA3	1	23707555	23751261	0.650549746390371	74	0.0205363636363636	0.217390884228053	-0.0155416666666667	0.225092839263889
THAP3	1	6684925	6695646	0.694702524558494	59	0.0317909090909091	0.235672660504122	0.126591666666667	0.341008345561255
TMCO4	1	20008706	20126758	0.880111946204287	63	0.0155363636363636	0.225552203592549	0.069	0.282561597467944
TMEM201	1	9648932	9674935	0.975933341123811	65	0.0317909090909091	0.235672660504122	0.076125	0.296800407758235
TMEM51	1	15479028	15546974	0.880111946204287	69	0.0353181818181818	0.229953742383906	0.069	0.282561597467944
TMEM82	1	16068917	16074477	0.880111946204287	69	0.0353181818181818	0.229953742383906	0.069	0.282561597467944
TNFRSF1B	1	12227060	12269277	0.975933341123811	65	0.0353181818181818	0.229953742383906	0.0873083333333333	0.277295718284268
TNFRSF25	1	6521214	6526255	0.694702524558494	59	0.0317909090909091	0.235672660504122	0.126591666666667	0.341008345561255
TNFRSF9	1	7975931	8003225	0.927908005307386	64	0.0317909090909091	0.235672660504122	0.081975	0.29801708347921
UBE4B	1	10093041	10241296	0.975933341123811	65	0.0353181818181818	0.229953742383906	0.076125	0.296800407758235
UBIAD1	1	11333255	11348491	0.975933341123811	65	0.0353181818181818	0.229953742383906	0.076125	0.296800407758235
UBR4	1	19398604	19536746	0.880111946204287	63	0.0155363636363636	0.225552203592549	0.069	0.282561597467944
UBXN10	1	20512578	20519942	0.880111946204287	63	0.0155363636363636	0.225552203592549	0.069	0.282561597467944
UQCRHL	1	16133657	16134194	0.880111946204287	69	0.0353181818181818	0.229953742383906	0.069	0.282561597467944
USP48	1	22004792	22109688	0.975933341123811	65	0.0205363636363636	0.217390884228053	0.069	0.282561597467944
UTS2	1	7903143	7973294	0.927908005307386	64	0.0317909090909091	0.235672660504122	0.081975	0.29801708347921
VAMP3	1	7831329	7841492	0.927908005307386	64	0.0317909090909091	0.235672660504122	0.081975	0.29801708347921
VWA5B1	1	20617412	20681387	0.880111946204287	63	0.0155363636363636	0.225552203592549	0.069	0.282561597467944
WNT4	1	22443798	22470385	0.650549746390371	74	0.0205363636363636	0.217390884228053	-0.0114666666666667	0.218660460462556
ZBTB17	1	16268364	16302627	0.880111946204287	69	0.0353181818181818	0.229953742383906	0.069	0.282561597467944
ZBTB40	1	22778344	22857650	0.650549746390371	74	0.0205363636363636	0.217390884228053	-0.0114666666666667	0.218660460462556
ZBTB48	1	6640056	6649340	0.694702524558494	59	0.0317909090909091	0.235672660504122	0.126591666666667	0.341008345561255
ZNF436	1	23685941	23696357	0.650549746390371	74	0.0205363636363636	0.217390884228053	-0.0155416666666667	0.225092839263889
mir-34	1	9208346	9242451	0.975933341123811	65	0.0317909090909091	0.235672660504122	0.076125	0.296800407758235
AX748204	1	23853365	23855542	0.565783926666953	76	0.0668181818181818	0.302602187097786	-0.0155416666666667	0.225092839263889
AHDC1	1	27860756	27930361	0.650549746390371	74	0.0221454545454545	0.220292080491498	-0.0155416666666667	0.225092839263889
AIM1L	1	26648350	26680621	0.650549746390371	74	0.0221454545454545	0.220292080491498	-0.0155416666666667	0.225092839263889
AL050085	1	26789255	26794028	0.650549746390371	74	0.0221454545454545	0.220292080491498	-0.0155416666666667	0.225092839263889
ARID1A	1	27022522	27108601	0.650549746390371	74	0.0221454545454545	0.220292080491498	-0.0155416666666667	0.225092839263889
ATPIF1	1	28562602	28564616	0.650549746390371	74	0.0221454545454545	0.220292080491498	-0.0155416666666667	0.225092839263889
AX747205	1	25629229	25631643	0.650549746390371	74	0.0221454545454545	0.220292080491498	-0.0155416666666667	0.225092839263889
BAI2	1	32192718	32229648	0.0908423922288507	94	0.206945454545455	0.301638815020999	-0.0155416666666667	0.225092839263889
BC030768	1	26551811	26556331	0.650549746390371	74	0.0221454545454545	0.220292080491498	-0.0155416666666667	0.225092839263889
BC042538	1	30486799	30510456	0.287547020216289	84	0.144590909090909	0.362247654111232	-0.0155416666666667	0.225092839263889
C1orf130	1	24882567	24935818	0.650549746390371	74	0.0221454545454545	0.220292080491498	-0.0155416666666667	0.225092839263889
C1orf135	1	26160497	26185848	0.650549746390371	74	0.0221454545454545	0.220292080491498	-0.0155416666666667	0.225092839263889
C1orf172	1	27276047	27286901	0.650549746390371	74	0.0221454545454545	0.220292080491498	-0.0155416666666667	0.225092839263889
C1orf201	1	24683489	24741587	0.650549746390371	74	0.0221454545454545	0.220292080491498	-0.0155416666666667	0.225092839263889
C1orf38	1	28199055	28213193	0.650549746390371	74	0.0221454545454545	0.220292080491498	-0.0155416666666667	0.225092839263889
C1orf63	1	25568740	25664656	0.650549746390371	74	0.0221454545454545	0.220292080491498	-0.0155416666666667	0.225092839263889
CATSPER4	1	26517119	26529033	0.650549746390371	74	0.0221454545454545	0.220292080491498	-0.0155416666666667	0.225092839263889
CD164L2	1	27705596	27709805	0.650549746390371	74	0.0221454545454545	0.220292080491498	-0.0155416666666667	0.225092839263889
CD52	1	26644411	26647014	0.650549746390371	74	0.0221454545454545	0.220292080491498	-0.0155416666666667	0.225092839263889
CEP85	1	26560693	26605299	0.650549746390371	74	0.0221454545454545	0.220292080491498	-0.0155416666666667	0.225092839263889
CLIC4	1	25071760	25170815	0.650549746390371	74	0.0221454545454545	0.220292080491498	-0.0155416666666667	0.225092839263889
CNKSR1	1	26503981	26516375	0.650549746390371	74	0.0221454545454545	0.220292080491498	-0.0155416666666667	0.225092839263889
CNR2	1	24200460	24239817	0.650549746390371	74	0.0236	0.220760974812126	-0.0155416666666667	0.225092839263889
COL16A1	1	32117848	32169768	0.0908423922288507	94	0.206945454545455	0.301638815020999	-0.0155416666666667	0.225092839263889
DHDDS	1	26758773	26797795	0.650549746390371	74	0.0221454545454545	0.220292080491498	-0.0155416666666667	0.225092839263889
DL490887	1	27533766	27533868	0.650549746390371	74	0.0221454545454545	0.220292080491498	-0.0155416666666667	0.225092839263889
DNAJC8	1	28526790	28559542	0.650549746390371	74	0.0221454545454545	0.220292080491498	-0.0155416666666667	0.225092839263889
DQ588542	1	24320926	24320957	0.975933341123811	67	-0.102618181818182	0.451676366036971	-0.0155416666666667	0.225092839263889
DQ597487	1	24578723	24578758	0.650549746390371	74	0.0221454545454545	0.220292080491498	-0.0155416666666667	0.225092839263889
DQ601330	1	24579768	24579803	0.650549746390371	74	0.0221454545454545	0.220292080491498	-0.0155416666666667	0.225092839263889
EXTL1	1	26348271	26362954	0.650549746390371	74	0.0221454545454545	0.220292080491498	-0.0155416666666667	0.225092839263889
EYA3	1	28296855	28415148	0.650549746390371	74	0.0221454545454545	0.220292080491498	-0.0155416666666667	0.225092839263889
FABP3	1	31838100	31845923	0.287547020216289	84	0.143081818181818	0.365044265310885	-0.0155416666666667	0.225092839263889
FAM110D	1	26485511	26489119	0.650549746390371	74	0.0221454545454545	0.220292080491498	-0.0155416666666667	0.225092839263889
FAM46B	1	27331511	27339333	0.650549746390371	74	0.0221454545454545	0.220292080491498	-0.0155416666666667	0.225092839263889
FAM54B	1	26146397	26159433	0.650549746390371	74	0.0221454545454545	0.220292080491498	-0.0155416666666667	0.225092839263889
FAM76A	1	28052490	28089423	0.650549746390371	74	0.0221454545454545	0.220292080491498	-0.0155416666666667	0.225092839263889
FCN3	1	27695601	27701315	0.650549746390371	74	0.0221454545454545	0.220292080491498	-0.0155416666666667	0.225092839263889
FGR	1	27938801	27961727	0.650549746390371	74	0.0221454545454545	0.220292080491498	-0.0155416666666667	0.225092839263889
FUCA1	1	24171572	24194859	0.650549746390371	74	0.0236	0.220760974812126	-0.0155416666666667	0.225092839263889
GALE	1	24122089	24127294	0.650549746390371	74	0.0236	0.220760974812126	-0.0155416666666667	0.225092839263889
GMEB1	1	28995240	29042115	0.607524122129049	75	0.0268090909090909	0.213625904115327	-0.0155416666666667	0.225092839263889
GPATCH3	1	27216979	27226962	0.650549746390371	74	0.0221454545454545	0.220292080491498	-0.0155416666666667	0.225092839263889
GPN2	1	27205873	27216869	0.650549746390371	74	0.0221454545454545	0.220292080491498	-0.0155416666666667	0.225092839263889
GPR3	1	27719152	27722317	0.650549746390371	74	0.0221454545454545	0.220292080491498	-0.0155416666666667	0.225092839263889
GRHL3	1	24645812	24690970	0.650549746390371	74	0.0221454545454545	0.220292080491498	-0.0155416666666667	0.225092839263889
HCRTR1	1	32083301	32098119	0.0908423922288507	94	0.206945454545455	0.301638815020999	-0.0155416666666667	0.225092839263889
HMGCL	1	24128367	24165110	0.650549746390371	74	0.0236	0.220760974812126	-0.0155416666666667	0.225092839263889
HMGN2	1	26798902	26803133	0.650549746390371	74	0.0221454545454545	0.220292080491498	-0.0155416666666667	0.225092839263889
IFI6	1	27992572	27998724	0.650549746390371	74	0.0221454545454545	0.220292080491498	-0.0155416666666667	0.225092839263889
IL22RA1	1	24446261	24469775	0.650549746390371	74	0.0222	0.220307775623104	-0.0155416666666667	0.225092839263889
IL28RA	1	24480647	24513765	0.650549746390371	74	0.0222	0.220307775623104	-0.0155416666666667	0.225092839263889
LAPTM5	1	31205315	31230683	0.287547020216289	84	0.144590909090909	0.362247654111232	-0.0155416666666667	0.225092839263889
LDLRAP1	1	25870076	25895377	0.650549746390371	74	0.0221454545454545	0.220292080491498	-0.0155416666666667	0.225092839263889
LIN28A	1	26737269	26756219	0.650549746390371	74	0.0221454545454545	0.220292080491498	-0.0155416666666667	0.225092839263889
LOC100129196	1	31191619	31199593	0.287547020216289	84	0.144590909090909	0.362247654111232	-0.0155416666666667	0.225092839263889
LOC100506963	1	24086872	24104787	0.650549746390371	74	0.0236	0.220760974812126	-0.0155416666666667	0.225092839263889
LOC149086	1	31971839	31974167	0.287547020216289	84	0.143081818181818	0.365044265310885	-0.0155416666666667	0.225092839263889
LOC284551	1	31984036	31989846	0.287547020216289	84	0.143081818181818	0.365044265310885	-0.0155416666666667	0.225092839263889
LOC284632	1	24526730	24538180	0.650549746390371	74	0.0221454545454545	0.220292080491498	-0.0155416666666667	0.225092839263889
LOC644961	1	27650365	27653016	0.650549746390371	74	0.0221454545454545	0.220292080491498	-0.0155416666666667	0.225092839263889
LOC646471	1	26146445	26150097	0.650549746390371	74	0.0221454545454545	0.220292080491498	-0.0155416666666667	0.225092839263889
LYPLA2	1	24117646	24122029	0.650549746390371	74	0.0236	0.220760974812126	-0.0155416666666667	0.225092839263889
MAN1C1	1	25943959	26111258	0.650549746390371	74	0.0221454545454545	0.220292080491498	-0.0155416666666667	0.225092839263889
MAP3K6	1	27681670	27693337	0.650549746390371	74	0.0221454545454545	0.220292080491498	-0.0155416666666667	0.225092839263889
MATN1	1	31184124	31196432	0.287547020216289	84	0.144590909090909	0.362247654111232	-0.0155416666666667	0.225092839263889
MDS2	1	23907985	23967056	0.650549746390371	74	0.0236	0.220760974812126	-0.0155416666666667	0.225092839263889
MECR	1	29519385	29557454	0.287547020216289	84	0.144590909090909	0.362247654111232	-0.0155416666666667	0.225092839263889
MED18	1	28655513	28662478	0.650549746390371	74	0.0221454545454545	0.220292080491498	-0.0155416666666667	0.225092839263889
MIR1976	1	26881033	26881084	0.650549746390371	74	0.0221454545454545	0.220292080491498	-0.0155416666666667	0.225092839263889
MIR4254	1	32224261	32224336	0.0908423922288507	94	0.206945454545455	0.301638815020999	-0.0155416666666667	0.225092839263889
MIR4420	1	31212003	31212079	0.287547020216289	84	0.144590909090909	0.362247654111232	-0.0155416666666667	0.225092839263889
MYOM3	1	24382531	24438665	0.650549746390371	74	0.0222	0.220307775623104	-0.0155416666666667	0.225092839263889
NIPAL3	1	24742245	24799473	0.650549746390371	74	0.0221454545454545	0.220292080491498	-0.0155416666666667	0.225092839263889
NKAIN1	1	31652592	31712734	0.287547020216289	84	0.143081818181818	0.365044265310885	-0.0155416666666667	0.225092839263889
NR0B2	1	27237975	27240567	0.650549746390371	74	0.0221454545454545	0.220292080491498	-0.0155416666666667	0.225092839263889
NUDC	1	27248224	27272887	0.650549746390371	74	0.0221454545454545	0.220292080491498	-0.0155416666666667	0.225092839263889
OPRD1	1	29138654	29190208	0.607524122129049	75	0.0268090909090909	0.213625904115327	-0.0155416666666667	0.225092839263889
PAFAH2	1	26286258	26324648	0.650549746390371	74	0.0221454545454545	0.220292080491498	-0.0155416666666667	0.225092839263889
PAQR7	1	26187975	26197744	0.650549746390371	74	0.0221454545454545	0.220292080491498	-0.0155416666666667	0.225092839263889
PDIK1L	1	26437656	26452039	0.650549746390371	74	0.0221454545454545	0.220292080491498	-0.0155416666666667	0.225092839263889
PEF1	1	32095463	32110838	0.0908423922288507	94	0.206945454545455	0.301638815020999	-0.0155416666666667	0.225092839263889
PIGV	1	27114454	27124894	0.650549746390371	74	0.0221454545454545	0.220292080491498	-0.0155416666666667	0.225092839263889
PITHD1	1	24104876	24114722	0.650549746390371	74	0.0236	0.220760974812126	-0.0155416666666667	0.225092839263889
PPP1R8	1	28157252	28178183	0.650549746390371	74	0.0221454545454545	0.220292080491498	-0.0155416666666667	0.225092839263889
PRO0611	1	31460912	31461481	0.0688170357035615	96	0.235827272727273	0.318330536049902	-0.0155416666666667	0.225092839263889
PTAFR	1	28473677	28520447	0.650549746390371	74	0.0221454545454545	0.220292080491498	-0.0155416666666667	0.225092839263889
PTPRU	1	29563028	29653325	0.287547020216289	84	0.144590909090909	0.362247654111232	-0.0155416666666667	0.225092839263889
RAB42	1	28918712	28921088	0.607524122129049	75	0.0268090909090909	0.213625904115327	-0.0155416666666667	0.225092839263889
RCAN3AS	1	24822823	24828850	0.650549746390371	74	0.0221454545454545	0.220292080491498	-0.0155416666666667	0.225092839263889
RCAN3	1	24828841	24863510	0.650549746390371	74	0.0221454545454545	0.220292080491498	-0.0155416666666667	0.225092839263889
RCC1	1	28832455	28865708	0.607524122129049	75	0.0268090909090909	0.213625904115327	-0.0155416666666667	0.225092839263889
RHCE	1	25688740	25756683	0.650549746390371	74	0.0221454545454545	0.220292080491498	-0.0155416666666667	0.225092839263889
RHD	1	25598981	25656936	0.650549746390371	74	0.0221454545454545	0.220292080491498	-0.0155416666666667	0.225092839263889
RNU11	1	28975112	28975246	0.607524122129049	75	0.0268090909090909	0.213625904115327	-0.0155416666666667	0.225092839263889
RPA2	1	28218049	28241236	0.650549746390371	74	0.0221454545454545	0.220292080491498	-0.0155416666666667	0.225092839263889
RPL11	1	24018269	24022915	0.650549746390371	74	0.0236	0.220760974812126	-0.0155416666666667	0.225092839263889
RPS6KA1	1	26856249	26901520	0.650549746390371	74	0.0221454545454545	0.220292080491498	-0.0155416666666667	0.225092839263889
RUNX3	1	25226002	25291612	0.650549746390371	74	0.0221454545454545	0.220292080491498	-0.0155416666666667	0.225092839263889
SCARNA1	1	28160912	28161077	0.650549746390371	74	0.0221454545454545	0.220292080491498	-0.0155416666666667	0.225092839263889
SCARNA24	1	29016177	29016306	0.607524122129049	75	0.0268090909090909	0.213625904115327	-0.0155416666666667	0.225092839263889
SDC3	1	31342313	31381480	0.287547020216289	84	0.144590909090909	0.362247654111232	-0.0155416666666667	0.225092839263889
SEPN1	1	26126667	26144713	0.650549746390371	74	0.0221454545454545	0.220292080491498	-0.0155416666666667	0.225092839263889
SERINC2	1	31882412	31907527	0.287547020216289	84	0.143081818181818	0.365044265310885	-0.0155416666666667	0.225092839263889
SESN2	1	28585963	28609002	0.650549746390371	74	0.0221454545454545	0.220292080491498	-0.0155416666666667	0.225092839263889
SH3BGRL3	1	26606213	26608013	0.650549746390371	74	0.0221454545454545	0.220292080491498	-0.0155416666666667	0.225092839263889
SLC30A2	1	26364514	26372604	0.650549746390371	74	0.0221454545454545	0.220292080491498	-0.0155416666666667	0.225092839263889
SLC9A1	1	27425300	27481451	0.650549746390371	74	0.0221454545454545	0.220292080491498	-0.0155416666666667	0.225092839263889
SMPDL3B	1	28261504	28285663	0.650549746390371	74	0.0221454545454545	0.220292080491498	-0.0155416666666667	0.225092839263889
SNHG12	1	28905050	28908383	0.607524122129049	75	0.0268090909090909	0.213625904115327	-0.0155416666666667	0.225092839263889
SNHG3	1	28832455	28837404	0.607524122129049	75	0.0268090909090909	0.213625904115327	-0.0155416666666667	0.225092839263889
SNORD85	1	31441010	31441084	0.0688170357035615	96	0.235827272727273	0.318330536049902	-0.0155416666666667	0.225092839263889
SNORD99	1	28905255	28905334	0.607524122129049	75	0.0268090909090909	0.213625904115327	-0.0155416666666667	0.225092839263889
SNRNP40	1	31732415	31769644	0.287547020216289	84	0.143081818181818	0.365044265310885	-0.0155416666666667	0.225092839263889
SRRM1	1	24969594	24999772	0.650549746390371	74	0.0221454545454545	0.220292080491498	-0.0155416666666667	0.225092839263889
SRSF4	1	29474250	29508637	0.287547020216289	84	0.144590909090909	0.362247654111232	-0.0155416666666667	0.225092839263889
STMN1	1	26210677	26233368	0.650549746390371	74	0.0221454545454545	0.220292080491498	-0.0155416666666667	0.225092839263889
STX12	1	28099694	28150963	0.650549746390371	74	0.0221454545454545	0.220292080491498	-0.0155416666666667	0.225092839263889
SYF2	1	25548767	25559013	0.650549746390371	74	0.0221454545454545	0.220292080491498	-0.0155416666666667	0.225092839263889
SYTL1	1	27668483	27680423	0.650549746390371	74	0.0221454545454545	0.220292080491498	-0.0155416666666667	0.225092839263889
TAF12	1	28929609	28969604	0.607524122129049	75	0.0268090909090909	0.213625904115327	-0.0155416666666667	0.225092839263889
TCEB3	1	24069856	24088549	0.650549746390371	74	0.0236	0.220760974812126	-0.0155416666666667	0.225092839263889
TINAGL1	1	32042086	32053287	0.0908423922288507	94	0.206945454545455	0.301638815020999	-0.0155416666666667	0.225092839263889
TMEM200B	1	29445937	29450421	0.287547020216289	84	0.144590909090909	0.362247654111232	-0.0155416666666667	0.225092839263889
TMEM222	1	27648636	27662891	0.650549746390371	74	0.0221454545454545	0.220292080491498	-0.0155416666666667	0.225092839263889
TMEM50A	1	25664789	25688852	0.650549746390371	74	0.0221454545454545	0.220292080491498	-0.0155416666666667	0.225092839263889
TMEM57	1	25757388	25826698	0.650549746390371	74	0.0221454545454545	0.220292080491498	-0.0155416666666667	0.225092839263889
TRIM63	1	26377798	26394121	0.650549746390371	74	0.0221454545454545	0.220292080491498	-0.0155416666666667	0.225092839263889
TRNAU1AP	1	28879529	28905057	0.607524122129049	75	0.0268090909090909	0.213625904115327	-0.0155416666666667	0.225092839263889
TRNP1	1	27320195	27327377	0.650549746390371	74	0.0221454545454545	0.220292080491498	-0.0155416666666667	0.225092839263889
UBXN11	1	26608773	26644756	0.650549746390371	74	0.0221454545454545	0.220292080491498	-0.0155416666666667	0.225092839263889
WASF2	1	27730734	27816678	0.650549746390371	74	0.0221454545454545	0.220292080491498	-0.0155416666666667	0.225092839263889
WDTC1	1	27561007	27635110	0.650549746390371	74	0.0221454545454545	0.220292080491498	-0.0155416666666667	0.225092839263889
XKR8	1	28286504	28294604	0.650549746390371	74	0.0221454545454545	0.220292080491498	-0.0155416666666667	0.225092839263889
YTHDF2	1	29063133	29096287	0.607524122129049	75	0.0268090909090909	0.213625904115327	-0.0155416666666667	0.225092839263889
ZCCHC17	1	31769842	31837780	0.287547020216289	84	0.143081818181818	0.365044265310885	-0.0155416666666667	0.225092839263889
ZDHHC18	1	27153201	27182211	0.650549746390371	74	0.0221454545454545	0.220292080491498	-0.0155416666666667	0.225092839263889
ZNF593	1	26496388	26497364	0.650549746390371	74	0.0221454545454545	0.220292080491498	-0.0155416666666667	0.225092839263889
ZNF683	1	26688125	26699266	0.650549746390371	74	0.0221454545454545	0.220292080491498	-0.0155416666666667	0.225092839263889
AB007962	1	149627309	149651107	0.565783926666953	56	0.128709090909091	0.0998751466036016	0.154591666666667	0.189522502661693
AB074166	1	149577755	149582605	0.565783926666953	56	0.128709090909091	0.0998751466036016	0.154591666666667	0.189522502661693
ABCD3	1	94883933	94984219	0.486502997608126	78	0.135981818181818	0.11464910656592	0.0717666666666667	0.184033634936331
AC2	1	151967007	152015250	0.927908005307386	68	0.140836363636364	0.0929679436443258	0.135716666666667	0.181679742370686
ACADM	1	76190043	76229355	0.694702524558494	73	0.120045454545455	0.0963233550457662	0.0725166666666667	0.184332855224324
ACP6	1	147119168	147142634	0.346999211583947	50	0.121118181818182	0.0974516168996884	0.154591666666667	0.189522502661693
ADAM15	1	155023422	155035252	0.694702524558494	73	0.155772727272727	0.0743157599827801	0.135716666666667	0.181679742370686
ADAM30	1	120436156	120439147	0.650549746390371	58	0.139954545454545	0.114222233944503	0.154591666666667	0.189522502661693
ADAMTSL4	1	150521898	150533412	0.565783926666953	56	0.128709090909091	0.0998751466036016	0.154591666666667	0.189522502661693
ADAR	1	154554534	154600456	0.927908005307386	68	0.140836363636364	0.0929679436443258	0.135716666666667	0.181679742370686
ADC	1	33546714	33586131	0.0908423922288507	94	0.203881818181818	0.301239292982114	-0.0155416666666667	0.225092839263889
ADORA3	1	112025970	112106597	0.739898141971099	60	0.143354545454545	0.115205914463072	0.154891666666667	0.189499807907474
ADPRHL2	1	36554453	36559533	0.316385593138857	83	0.1632	0.178850630415439	0.0932583333333333	0.329373431225061
AF086102	1	43144357	43147330	0.316385593138857	83	0.1632	0.178850630415439	0.0932583333333333	0.329373431225061
AF119915	1	35833690	35835012	0.316385593138857	83	0.1632	0.178850630415439	0.0932583333333333	0.329373431225061
AGBL4	1	48998527	50489626	0.346999211583947	82	0.1632	0.178850630415439	0.0985416666666667	0.330074386818083
AGL	1	100315640	100389579	0.650549746390371	74	0.135863636363636	0.114717089160484	0.0846083333333333	0.182013058763942
AHCYL1	1	110527387	110566364	0.785948739643719	71	0.143354545454545	0.115205914463072	0.109141666666667	0.173442956083986
AIM2	1	159032275	159046647	0.694702524558494	59	0.149872727272727	0.0734348567222554	0.215066666666667	0.17113367626366
AK023457	1	112256830	112259310	0.739898141971099	60	0.143354545454545	0.115205914463072	0.154891666666667	0.189499807907474
AK025726	1	36391433	36395210	0.316385593138857	83	0.1632	0.178850630415439	0.0932583333333333	0.329373431225061
AK055631	1	75595659	75598261	0.694702524558494	73	0.120045454545455	0.0963233550457662	0.0725166666666667	0.184332855224324
AK056431	1	152285935	152339168	0.927908005307386	68	0.140836363636364	0.0929679436443258	0.135716666666667	0.181679742370686
AK057438	1	157895764	157918861	0.694702524558494	59	0.149872727272727	0.0734348567222554	0.215066666666667	0.17113367626366
AK057554	1	158444245	158464676	0.694702524558494	59	0.149872727272727	0.0734348567222554	0.215066666666667	0.17113367626366
AK090700	1	95628775	95699538	0.486502997608126	78	0.135981818181818	0.11464910656592	0.0717666666666667	0.184033634936331
AK093299	1	160171989	160178659	0.379339061799689	51	0.149872727272727	0.0734348567222554	0.271541666666667	0.234879119619717
AK094607	1	98453556	98515161	0.486502997608126	78	0.135981818181818	0.11464910656592	0.0724666666666667	0.184311782947627
AK096291	1	64560125	64636980	0.565783926666953	76	0.159336363636364	0.157106914378249	0.0970166666666667	0.212567883631359
AK097722	1	84267443	84326229	0.694702524558494	73	0.120045454545455	0.0963233550457662	0.0725166666666667	0.184332855224324
AK097921	1	158169171	158173667	0.694702524558494	59	0.149872727272727	0.0734348567222554	0.215066666666667	0.17113367626366
AK123675	1	145500507	145501669	0.346999211583947	50	0.121118181818182	0.0974516168996884	0.154591666666667	0.189522502661693
AK123834	1	89004736	89150887	0.287547020216289	84	0.138272727272727	0.113590775073587	-0.00358333333333333	0.302662004202508
AK127270	1	56046710	56200675	0.525398682620381	77	0.166818181818182	0.177384609355952	0.0950583333333333	0.281556012377752
AK298300	1	67132272	67142710	0.565783926666953	76	0.159336363636364	0.157106914378249	0.0970166666666667	0.212567883631359
AK2	1	33473541	33502512	0.0908423922288507	94	0.203881818181818	0.301239292982114	-0.0155416666666667	0.225092839263889
AK307246	1	153518230	153524245	0.927908005307386	68	0.140836363636364	0.0929679436443258	0.135716666666667	0.181679742370686
AK309744	1	43585819	43611958	0.316385593138857	83	0.1632	0.178850630415439	0.0932583333333333	0.329373431225061
AK310441	1	148876040	148902123	0.565783926666953	56	0.128709090909091	0.0998751466036016	0.154591666666667	0.189522502661693
AK311108	1	147874655	147893482	0.565783926666953	56	0.128709090909091	0.0998751466036016	0.154591666666667	0.189522502661693
AK4	1	65613232	65697828	0.565783926666953	76	0.159336363636364	0.157106914378249	0.0970166666666667	0.212567883631359
AK5	1	77747662	78025654	0.694702524558494	73	0.120045454545455	0.0963233550457662	0.0725166666666667	0.184332855224324
AKIRIN1	1	39456916	39471737	0.316385593138857	83	0.1632	0.178850630415439	0.0932583333333333	0.329373431225061
AKNAD1	1	109358525	109506111	0.785948739643719	71	0.143354545454545	0.115205914463072	0.109033333333333	0.173737023496241
AKR1A1	1	46016455	46035723	0.316385593138857	83	0.1632	0.178850630415439	0.0939583333333333	0.329407955024364
AKR7A2P1	1	113465972	113467295	0.739898141971099	60	0.143354545454545	0.115205914463072	0.154891666666667	0.189499807907474
AL050141	1	144209458	144212180	0.739898141971099	60	0.231190909090909	0.375113466712528	0.154591666666667	0.189522502661693
AL831889	1	35641981	35646083	0.316385593138857	83	0.1632	0.178850630415439	0.0932583333333333	0.329373431225061
ALG14	1	95448279	95538507	0.486502997608126	78	0.135981818181818	0.11464910656592	0.0717666666666667	0.184033634936331
ALG6	1	63833261	63904233	0.565783926666953	76	0.159336363636364	0.157106914378249	0.0970166666666667	0.212567883631359
ALX3	1	110602997	110613322	0.785948739643719	71	0.143354545454545	0.115205914463072	0.109141666666667	0.173442956083986
AMIGO1	1	110049446	110052336	0.785948739643719	71	0.143354545454545	0.115205914463072	0.109033333333333	0.173737023496241
AMPD1	1	115215720	115238239	0.650549746390371	58	0.141045454545455	0.115595496137491	0.154891666666667	0.189499807907474
AMPD2	1	110162126	110174677	0.785948739643719	71	0.143354545454545	0.115205914463072	0.109033333333333	0.173737023496241
AMY1C	1	104230040	104239073	0.650549746390371	74	0.135863636363636	0.114717089160484	0.0846083333333333	0.182013058763942
AMY2B	1	104078748	104153092	0.650549746390371	74	0.135863636363636	0.114717089160484	0.0846083333333333	0.182013058763942
ANGPTL3	1	63063187	63071180	0.565783926666953	76	0.159336363636364	0.157106914378249	0.0970166666666667	0.212567883631359
ANKRD13C	1	70724685	70820417	0.565783926666953	76	0.159336363636364	0.157106914378249	0.097025	0.21256989064562
ANKRD34A	1	145470508	145475647	0.346999211583947	50	0.121118181818182	0.0974516168996884	0.154591666666667	0.189522502661693
ANKRD35	1	145549209	145568526	0.346999211583947	50	0.121118181818182	0.0974516168996884	0.154591666666667	0.189522502661693
ANP32E	1	150190717	150208504	0.565783926666953	56	0.128709090909091	0.0998751466036016	0.154591666666667	0.189522502661693
ANXA9	1	150954499	150968114	0.927908005307386	68	0.128709090909091	0.0998751466036016	0.0522083333333333	0.344076628511555
AP4B1	1	114437371	114447741	0.650549746390371	58	0.141045454545455	0.115595496137491	0.154891666666667	0.189499807907474
APCS	1	159557616	159558661	0.694702524558494	59	0.149872727272727	0.0734348567222554	0.215066666666667	0.17113367626366
APH1A	1	150237799	150241609	0.565783926666953	56	0.128709090909091	0.0998751466036016	0.154591666666667	0.189522502661693
APOA1BP	1	156561558	156566601	0.694702524558494	59	0.149872727272727	0.0734348567222554	0.215066666666667	0.17113367626366
AQP10	1	154293592	154297801	0.927908005307386	68	0.140836363636364	0.0929679436443258	0.135716666666667	0.181679742370686
ARHGAP29	1	94615403	94740624	0.287547020216289	84	0.135981818181818	0.11464910656592	-0.00358333333333333	0.302662004202508
ARHGEF11	1	156904632	157015162	0.694702524558494	59	0.149872727272727	0.0734348567222554	0.215066666666667	0.17113367626366
ARHGEF2	1	155916630	155959864	0.694702524558494	59	0.149872727272727	0.0734348567222554	0.215066666666667	0.17113367626366
ARNT	1	150782181	150849244	0.832752252458808	62	0.128709090909091	0.0998751466036016	0.0699666666666667	0.352968194120385
ARTN	1	44398992	44402912	0.316385593138857	83	0.1632	0.178850630415439	0.0939583333333333	0.329407955024364
ASB17	1	76384558	76398116	0.694702524558494	73	0.120045454545455	0.0963233550457662	0.0725166666666667	0.184332855224324
ASH1L	1	155305052	155532585	0.694702524558494	59	0.149872727272727	0.0734348567222554	0.215066666666667	0.17113367626366
ATG4C	1	63249777	63330941	0.565783926666953	76	0.159336363636364	0.157106914378249	0.0970166666666667	0.212567883631359
ATP1A1OS	1	116935487	116961244	0.650549746390371	58	0.141045454545455	0.115595496137491	0.154591666666667	0.189522502661693
ATP1A1	1	116915004	116947396	0.650549746390371	58	0.141045454545455	0.115595496137491	0.154591666666667	0.189522502661693
ATP1A2	1	160085520	160113374	0.379339061799689	51	0.149872727272727	0.0734348567222554	0.271541666666667	0.234879119619717
ATP1A4	1	160121352	160156767	0.379339061799689	51	0.149872727272727	0.0734348567222554	0.271541666666667	0.234879119619717
ATP5F1	1	111991462	112004525	0.739898141971099	60	0.143354545454545	0.115205914463072	0.154891666666667	0.189499807907474
ATP6V0B	1	44440602	44443972	0.316385593138857	83	0.1632	0.178850630415439	0.0939583333333333	0.329407955024364
ATP8B2	1	154298036	154323780	0.927908005307386	68	0.140836363636364	0.0929679436443258	0.135716666666667	0.181679742370686
ATPAF1-AS1	1	47137497	47139256	0.316385593138857	83	0.1632	0.178850630415439	0.0939583333333333	0.329407955024364
ATPAF1	1	47098411	47134099	0.316385593138857	83	0.1632	0.178850630415439	0.0939583333333333	0.329407955024364
ATXN7L2	1	110026561	110035420	0.785948739643719	71	0.143354545454545	0.115205914463072	0.109033333333333	0.173737023496241
AX746627	1	94317793	94319887	0.287547020216289	84	0.138272727272727	0.113590775073587	-0.00358333333333333	0.302662004202508
AX746780	1	58933599	58934677	0.235116613094807	86	0.166818181818182	0.177384609355952	0.037425	0.20676066587856
AX747064	1	33607472	33608831	0.0908423922288507	94	0.203881818181818	0.301239292982114	-0.0155416666666667	0.225092839263889
AX747534	1	149763336	149765367	0.565783926666953	56	0.128709090909091	0.0998751466036016	0.154591666666667	0.189522502661693
AX747733	1	112938881	112941439	0.739898141971099	60	0.143354545454545	0.115205914463072	0.154891666666667	0.189499807907474
AX748125	1	113362796	113393265	0.739898141971099	60	0.143354545454545	0.115205914463072	0.154891666666667	0.189499807907474
AX748181	1	47859450	47861215	0.316385593138857	83	0.1632	0.178850630415439	0.0939583333333333	0.329407955024364
AX748428	1	53580248	53584281	0.103708513857928	93	0.1632	0.178850630415439	0.013625	0.201307711657371
B4GALT2	1	44444874	44456843	0.316385593138857	83	0.1632	0.178850630415439	0.0939583333333333	0.329407955024364
BARHL2	1	91177579	91182794	0.287547020216289	84	0.138272727272727	0.113590775073587	-0.00358333333333333	0.302662004202508
BC005081	1	156611457	156613427	0.694702524558494	59	0.149872727272727	0.0734348567222554	0.215066666666667	0.17113367626366
BC016978	1	156374049	156377645	0.694702524558494	59	0.149872727272727	0.0734348567222554	0.215066666666667	0.17113367626366
BC017347	1	155531864	155533735	0.694702524558494	59	0.149872727272727	0.0734348567222554	0.215066666666667	0.17113367626366
BC020917	1	68962359	69004310	0.565783926666953	76	0.159336363636364	0.157106914378249	0.0970166666666667	0.212567883631359
BC021024	1	151252500	151254405	0.880111946204287	63	0.128709090909091	0.0998751466036016	0.135716666666667	0.181679742370686
BC030750	1	95123089	95285834	0.486502997608126	78	0.135981818181818	0.11464910656592	0.0717666666666667	0.184033634936331
BC030753	1	61405916	61436448	0.565783926666953	76	0.159336363636364	0.157106914378249	0.0970166666666667	0.212567883631359
BC034233	1	112533158	112541464	0.739898141971099	60	0.143354545454545	0.115205914463072	0.154891666666667	0.189499807907474
BC035370	1	65445260	65468159	0.565783926666953	76	0.159336363636364	0.157106914378249	0.0970166666666667	0.212567883631359
BC036308	1	33452676	33498070	0.0908423922288507	94	0.203881818181818	0.301239292982114	-0.0155416666666667	0.225092839263889
BC036361	1	114466623	114471880	0.650549746390371	58	0.141045454545455	0.115595496137491	0.154891666666667	0.189499807907474
BC036441	1	91295104	91317175	0.287547020216289	84	0.138272727272727	0.113590775073587	-0.00358333333333333	0.302662004202508
BC036594	1	84041471	84326679	0.694702524558494	73	0.120045454545455	0.0963233550457662	0.0725166666666667	0.184332855224324
BC037540	1	113554309	113615724	0.739898141971099	60	0.143354545454545	0.115205914463072	0.154891666666667	0.189499807907474
BC038194	1	159315959	159438858	0.694702524558494	59	0.149872727272727	0.0734348567222554	0.215066666666667	0.17113367626366
BC038201	1	151763318	151766878	0.927908005307386	68	0.140836363636364	0.0929679436443258	0.135716666666667	0.181679742370686
BC041003	1	147801124	147816764	0.565783926666953	56	0.128709090909091	0.0998751466036016	0.154591666666667	0.189522502661693
BC041341	1	73771853	73804560	0.694702524558494	73	0.120045454545455	0.0963233550457662	0.0725166666666667	0.184332855224324
BC041441	1	71172136	71252151	0.565783926666953	76	0.159336363636364	0.157106914378249	0.097025	0.21256989064562
BC041646	1	155596546	155618335	0.694702524558494	59	0.149872727272727	0.0734348567222554	0.215066666666667	0.17113367626366
BC041890	1	112287935	112298131	0.739898141971099	60	0.143354545454545	0.115205914463072	0.154891666666667	0.189499807907474
BC042048	1	60238467	60254501	0.235116613094807	86	0.166818181818182	0.177384609355952	0.037425	0.20676066587856
BC043254	1	116461997	116468529	0.650549746390371	58	0.141045454545455	0.115595496137491	0.154891666666667	0.189499807907474
BC043293	1	106144774	106161557	0.880111946204287	69	0.136545454545455	0.117790486573716	0.109033333333333	0.173737023496241
BC043541	1	43323293	43354460	0.316385593138857	83	0.1632	0.178850630415439	0.0932583333333333	0.329373431225061
BC043544	1	83911737	83920454	0.694702524558494	73	0.120045454545455	0.0963233550457662	0.0725166666666667	0.184332855224324
BC047032	1	144340774	144341077	0.739898141971099	60	0.231190909090909	0.375113466712528	0.154591666666667	0.189522502661693
BC047487	1	58326215	58328786	0.235116613094807	86	0.166818181818182	0.177384609355952	0.037425	0.20676066587856
BC048114	1	57289354	57292593	0.235116613094807	86	0.166818181818182	0.177384609355952	0.037425	0.20676066587856
BC053679	1	142803224	142890670	0.739898141971099	60	0.231190909090909	0.375113466712528	0.154591666666667	0.189522502661693
BC054887	1	71547050	71703406	0.565783926666953	76	0.159336363636364	0.157106914378249	0.097025	0.21256989064562
BC062745	1	149230716	149232553	0.565783926666953	56	0.128709090909091	0.0998751466036016	0.154591666666667	0.189522502661693
BC065231	1	145004781	145005287	0.739898141971099	60	0.231190909090909	0.375113466712528	0.154591666666667	0.189522502661693
BC067883	1	95975896	95981020	0.486502997608126	78	0.135981818181818	0.11464910656592	0.0717666666666667	0.184033634936331
BC069739	1	110887100	110888734	0.739898141971099	60	0.143354545454545	0.115205914463072	0.154891666666667	0.189499807907474
BC070106	1	143424333	143467651	0.739898141971099	60	0.231190909090909	0.375113466712528	0.154591666666667	0.189522502661693
BC112312	1	100434001	100435404	0.650549746390371	74	0.135863636363636	0.114717089160484	0.0846083333333333	0.182013058763942
BC127854	1	151670319	151670850	0.880111946204287	63	0.128236363636364	0.1016746701271	0.135716666666667	0.181679742370686
BCAN	1	156611740	156629324	0.694702524558494	59	0.149872727272727	0.0734348567222554	0.215066666666667	0.17113367626366
BCAR3	1	94027349	94312706	0.287547020216289	84	0.138272727272727	0.113590775073587	-0.00358333333333333	0.302662004202508
BCAS2	1	115110181	115124265	0.650549746390371	58	0.141045454545455	0.115595496137491	0.154891666666667	0.189499807907474
BCL10	1	85731460	85742587	0.694702524558494	73	0.120045454545455	0.0963233550457662	0.0725166666666667	0.184332855224324
BCL2L15	1	114419436	114430169	0.650549746390371	58	0.141045454545455	0.115595496137491	0.154891666666667	0.189499807907474
BCL9	1	147013182	147098015	0.346999211583947	50	0.121118181818182	0.0974516168996884	0.154591666666667	0.189522502661693
BEND5	1	49193540	49242547	0.346999211583947	82	0.1632	0.178850630415439	0.0985416666666667	0.330074386818083
BEST4	1	45249257	45253426	0.316385593138857	83	0.1632	0.178850630415439	0.0939583333333333	0.329407955024364
BGLAP	1	156211951	156213123	0.694702524558494	59	0.149872727272727	0.0734348567222554	0.215066666666667	0.17113367626366
BMP8A	1	39957318	39995541	0.316385593138857	83	0.1632	0.178850630415439	0.0932583333333333	0.329373431225061
BMP8B	1	40222854	40254533	0.316385593138857	83	0.1632	0.178850630415439	0.0932583333333333	0.329373431225061
BNIPL	1	151009029	151020076	0.927908005307386	68	0.128709090909091	0.0998751466036016	0.0522083333333333	0.344076628511555
BOLA1	1	149871155	149872348	0.565783926666953	56	0.128709090909091	0.0998751466036016	0.154591666666667	0.189522502661693
BRDT	1	92414928	92479985	0.287547020216289	84	0.138272727272727	0.113590775073587	-0.00358333333333333	0.302662004202508
BSDC1	1	32830705	32860062	0.0908423922288507	94	0.203881818181818	0.301239292982114	-0.0155416666666667	0.225092839263889
BSND	1	55464617	55474465	0.525398682620381	77	0.166818181818182	0.177384609355952	0.0950583333333333	0.281556012377752
BTBD19	1	45274154	45279801	0.316385593138857	83	0.1632	0.178850630415439	0.0939583333333333	0.329407955024364
BTBD8	1	92545862	92613401	0.287547020216289	84	0.138272727272727	0.113590775073587	-0.00358333333333333	0.302662004202508
BTF3L4	1	52521857	52556388	0.346999211583947	82	0.1632	0.178850630415439	0.0985416666666667	0.330074386818083
BX538249	1	101491409	101552819	0.650549746390371	74	0.135863636363636	0.114717089160484	0.0846083333333333	0.182013058763942
BX647792	1	145013719	145018395	0.739898141971099	60	0.231190909090909	0.375113466712528	0.154591666666667	0.189522502661693
BX648855	1	113499037	113542118	0.739898141971099	60	0.143354545454545	0.115205914463072	0.154891666666667	0.189499807907474
C1orf109	1	38147242	38157888	0.316385593138857	83	0.1632	0.178850630415439	0.0932583333333333	0.329373431225061
C1orf122	1	38272651	38275126	0.316385593138857	83	0.1632	0.178850630415439	0.0932583333333333	0.329373431225061
C1orf123	1	53679772	53686289	0.103708513857928	93	0.1632	0.178850630415439	0.013625	0.201307711657371
C1orf141	1	67557859	67600653	0.565783926666953	76	0.159336363636364	0.157106914378249	0.0970166666666667	0.212567883631359
C1orf146	1	92683573	92711367	0.287547020216289	84	0.138272727272727	0.113590775073587	-0.00358333333333333	0.302662004202508
C1orf162	1	112016604	112021134	0.739898141971099	60	0.143354545454545	0.115205914463072	0.154891666666667	0.189499807907474
C1orf168	1	57184477	57285369	0.235116613094807	86	0.166818181818182	0.177384609355952	0.037425	0.20676066587856
C1orf173	1	75033795	75139422	0.694702524558494	73	0.120045454545455	0.0963233550457662	0.0725166666666667	0.184332855224324
C1orf177	1	55271736	55307937	0.525398682620381	77	0.166818181818182	0.177384609355952	0.0950583333333333	0.281556012377752
C1orf180	1	85093913	85100703	0.694702524558494	73	0.120045454545455	0.0963233550457662	0.0725166666666667	0.184332855224324
C1orf182	1	156307105	156316785	0.694702524558494	59	0.149872727272727	0.0734348567222554	0.215066666666667	0.17113367626366
C1orf185	1	51567906	51613754	0.346999211583947	82	0.1632	0.178850630415439	0.0985416666666667	0.330074386818083
C1orf189	1	154171848	154178809	0.927908005307386	68	0.140836363636364	0.0929679436443258	0.135716666666667	0.181679742370686
C1orf194	1	109648573	109656479	0.785948739643719	71	0.143354545454545	0.115205914463072	0.109033333333333	0.173737023496241
C1orf210	1	43747557	43751288	0.316385593138857	83	0.1632	0.178850630415439	0.0932583333333333	0.329373431225061
C1orf212	1	35315963	35325417	0.316385593138857	83	0.1632	0.178850630415439	0.0932583333333333	0.329373431225061
C1orf216	1	36179477	36184790	0.316385593138857	83	0.1632	0.178850630415439	0.0932583333333333	0.329373431225061
C1orf228	1	45140394	45191263	0.316385593138857	83	0.1632	0.178850630415439	0.0939583333333333	0.329407955024364
C1orf43	1	154179183	154193273	0.927908005307386	68	0.140836363636364	0.0929679436443258	0.135716666666667	0.181679742370686
C1orf50	1	43232916	43241413	0.316385593138857	83	0.1632	0.178850630415439	0.0932583333333333	0.329373431225061
C1orf51	1	150254953	150259501	0.565783926666953	56	0.128709090909091	0.0998751466036016	0.154591666666667	0.189522502661693
C1orf52	1	85715637	85725355	0.694702524558494	73	0.120045454545455	0.0963233550457662	0.0725166666666667	0.184332855224324
C1orf54	1	150244773	150253335	0.565783926666953	56	0.128709090909091	0.0998751466036016	0.154591666666667	0.189522502661693
C1orf56	1	151020187	151023871	0.927908005307386	68	0.128709090909091	0.0998751466036016	0.0522083333333333	0.344076628511555
C1orf61	1	156374055	156400493	0.694702524558494	59	0.149872727272727	0.0734348567222554	0.215066666666667	0.17113367626366
C1orf68	1	152691998	152692905	0.927908005307386	68	0.140836363636364	0.0929679436443258	0.135716666666667	0.181679742370686
C1orf85	1	156259882	156265449	0.694702524558494	59	0.149872727272727	0.0734348567222554	0.215066666666667	0.17113367626366
C1orf87	1	60454824	60539442	0.235116613094807	86	0.166818181818182	0.177384609355952	0.037425	0.20676066587856
C1orf88	1	111889195	111895639	0.739898141971099	60	0.143354545454545	0.115205914463072	0.154891666666667	0.189499807907474
C1orf94	1	34632624	34684731	0.287547020216289	84	0.203881818181818	0.301239292982114	0.0922833333333333	0.330728619410189
C2CD4D	1	151810339	151813033	0.927908005307386	68	0.140836363636364	0.0929679436443258	0.135716666666667	0.181679742370686
C8A	1	57320443	57383894	0.235116613094807	86	0.166818181818182	0.177384609355952	0.037425	0.20676066587856
C8B	1	57394883	57431688	0.235116613094807	86	0.166818181818182	0.177384609355952	0.037425	0.20676066587856
CA14	1	150230218	150237480	0.565783926666953	56	0.128709090909091	0.0998751466036016	0.154591666666667	0.189522502661693
CACHD1	1	64936476	65158741	0.565783926666953	76	0.159336363636364	0.157106914378249	0.0970166666666667	0.212567883631359
CADM3	1	159141377	159172932	0.694702524558494	59	0.149872727272727	0.0734348567222554	0.215066666666667	0.17113367626366
CAP1	1	40506255	40538321	0.316385593138857	83	0.1632	0.178850630415439	0.0932583333333333	0.329373431225061
CAPZA1	1	113162075	113214241	0.739898141971099	60	0.143354545454545	0.115205914463072	0.154891666666667	0.189499807907474
CASQ1	1	160160285	160171676	0.379339061799689	51	0.149872727272727	0.0734348567222554	0.271541666666667	0.234879119619717
CASQ2	1	116242626	116311426	0.650549746390371	58	0.141045454545455	0.115595496137491	0.154891666666667	0.189499807907474
CC2D1B	1	52816265	52831877	0.346999211583947	82	0.1632	0.178850630415439	0.0985416666666667	0.330074386818083
CCBL2	1	89401456	89458643	0.287547020216289	84	0.138272727272727	0.113590775073587	-0.00358333333333333	0.302662004202508
CCDC163P	1	45959598	45965751	0.316385593138857	83	0.1632	0.178850630415439	0.0939583333333333	0.329407955024364
CCDC17	1	46085716	46089731	0.316385593138857	83	0.1632	0.178850630415439	0.0939583333333333	0.329407955024364
CCDC18	1	93646281	93744287	0.287547020216289	84	0.138272727272727	0.113590775073587	-0.00358333333333333	0.302662004202508
CCDC19	1	159842154	159869906	0.379339061799689	51	0.149872727272727	0.0734348567222554	0.271541666666667	0.234879119619717
CCDC23	1	43272723	43283059	0.316385593138857	83	0.1632	0.178850630415439	0.0932583333333333	0.329373431225061
CCDC24	1	44457280	44462198	0.316385593138857	83	0.1632	0.178850630415439	0.0939583333333333	0.329407955024364
CCDC28B	1	32666202	32670991	0.0908423922288507	94	0.203881818181818	0.301239292982114	-0.0155416666666667	0.225092839263889
CCDC30	1	42929025	43120335	0.316385593138857	83	0.1632	0.178850630415439	0.0932583333333333	0.329373431225061
CCDC76	1	100598706	100616054	0.650549746390371	74	0.135863636363636	0.114717089160484	0.0846083333333333	0.182013058763942
CCT3	1	156278752	156308206	0.694702524558494	59	0.149872727272727	0.0734348567222554	0.215066666666667	0.17113367626366
CD101	1	117544382	117579173	0.650549746390371	58	0.141045454545455	0.115595496137491	0.154591666666667	0.189522502661693
CD160	1	145695798	145715565	0.346999211583947	50	0.121118181818182	0.0974516168996884	0.154591666666667	0.189522502661693
CD1A	1	158223927	158228058	0.694702524558494	59	0.149872727272727	0.0734348567222554	0.215066666666667	0.17113367626366
CD1B	1	158297740	158301321	0.694702524558494	59	0.149872727272727	0.0734348567222554	0.215066666666667	0.17113367626366
CD1C	1	158259563	158264564	0.694702524558494	59	0.149872727272727	0.0734348567222554	0.215066666666667	0.17113367626366
CD1D	1	158149737	158156216	0.694702524558494	59	0.149872727272727	0.0734348567222554	0.215066666666667	0.17113367626366
CD1E	1	158323254	158327343	0.694702524558494	59	0.149872727272727	0.0734348567222554	0.215066666666667	0.17113367626366
CD2	1	117297086	117311851	0.650549746390371	58	0.141045454545455	0.115595496137491	0.154591666666667	0.189522502661693
CD48	1	160648536	160681585	0.379339061799689	51	0.149872727272727	0.0734348567222554	0.271541666666667	0.234879119619717
CD53	1	111413821	111442558	0.739898141971099	60	0.143354545454545	0.115205914463072	0.154891666666667	0.189499807907474
CD58	1	117057156	117113715	0.650549746390371	58	0.141045454545455	0.115595496137491	0.154591666666667	0.189522502661693
CD5L	1	157800704	157811634	0.694702524558494	59	0.149872727272727	0.0734348567222554	0.215066666666667	0.17113367626366
CD84	1	160510884	160549306	0.379339061799689	51	0.149872727272727	0.0734348567222554	0.271541666666667	0.234879119619717
CDC14A	1	100810584	100985833	0.650549746390371	74	0.135863636363636	0.114717089160484	0.0846083333333333	0.182013058763942
CDC20	1	43824626	43828873	0.316385593138857	83	0.1632	0.178850630415439	0.0932583333333333	0.329373431225061
CDC42SE1	1	151023447	151032125	0.927908005307386	68	0.128709090909091	0.0998751466036016	0.0522083333333333	0.344076628511555
CDC7	1	91966404	91991321	0.287547020216289	84	0.138272727272727	0.113590775073587	-0.00358333333333333	0.302662004202508
CDCA8	1	38158159	38175391	0.316385593138857	83	0.1632	0.178850630415439	0.0932583333333333	0.329373431225061
CDCP2	1	54604668	54619443	0.316385593138857	83	0.1632	0.178850630415439	0.0717166666666667	0.281559403818782
CDKN2C	1	51433608	51440309	0.346999211583947	82	0.1632	0.178850630415439	0.0985416666666667	0.330074386818083
CELSR2	1	109792641	109818378	0.785948739643719	71	0.143354545454545	0.115205914463072	0.109033333333333	0.173737023496241
CEPT1	1	111682249	111727724	0.739898141971099	60	0.143354545454545	0.115205914463072	0.154891666666667	0.189499807907474
CERS2	1	150937649	150947479	0.927908005307386	68	0.128709090909091	0.0998751466036016	0.0522083333333333	0.344076628511555
CGN	1	151483862	151511167	0.880111946204287	63	0.128236363636364	0.1016746701271	0.135716666666667	0.181679742370686
CHD1L	1	146714291	146767443	0.346999211583947	50	0.121118181818182	0.0974516168996884	0.154591666666667	0.189522502661693
CHI3L2	1	111770281	111786062	0.739898141971099	60	0.143354545454545	0.115205914463072	0.154891666666667	0.189499807907474
CHIA	1	111833484	111863185	0.739898141971099	60	0.143354545454545	0.115205914463072	0.154891666666667	0.189499807907474
CHRNB2	1	154540257	154552353	0.927908005307386	68	0.140836363636364	0.0929679436443258	0.135716666666667	0.181679742370686
CHTOP	1	153606458	153618782	0.927908005307386	68	0.140836363636364	0.0929679436443258	0.135716666666667	0.181679742370686
CITED4	1	41326728	41328018	0.316385593138857	83	0.1632	0.178850630415439	0.0932583333333333	0.329373431225061
CLCA2	1	86889769	86922240	0.739898141971099	72	0.118054545454545	0.096566322945801	0.0725166666666667	0.184332855224324
CLCA3P	1	87099959	87121059	0.486502997608126	78	0.138272727272727	0.113590775073587	0.0725166666666667	0.184332855224324
CLCA4	1	87012759	87046432	0.486502997608126	78	0.138272727272727	0.113590775073587	0.0725166666666667	0.184332855224324
CLCC1	1	109472130	109506111	0.785948739643719	71	0.143354545454545	0.115205914463072	0.109033333333333	0.173737023496241
CLDN19	1	43198764	43205925	0.316385593138857	83	0.1632	0.178850630415439	0.0932583333333333	0.329373431225061
CLK2	1	155232659	155247501	0.694702524558494	59	0.149872727272727	0.0734348567222554	0.215066666666667	0.17113367626366
CLSPN	1	36197713	36235551	0.316385593138857	83	0.1632	0.178850630415439	0.0932583333333333	0.329373431225061
CMPK1	1	47799469	47844511	0.316385593138857	83	0.1632	0.178850630415439	0.0939583333333333	0.329407955024364
CNN3	1	95362507	95392735	0.486502997608126	78	0.135981818181818	0.11464910656592	0.0717666666666667	0.184033634936331
COL11A1	1	103342023	103574052	0.650549746390371	74	0.135863636363636	0.114717089160484	0.0846083333333333	0.182013058763942
COL24A1	1	86194916	86622446	0.739898141971099	72	0.118054545454545	0.096566322945801	0.0725166666666667	0.184332855224324
COL8A2	1	36560844	36565850	0.316385593138857	83	0.1632	0.178850630415439	0.0932583333333333	0.329373431225061
COL9A2	1	40766163	40783060	0.316385593138857	83	0.1632	0.178850630415439	0.0932583333333333	0.329373431225061
COPA	1	160258377	160313354	0.379339061799689	51	0.149872727272727	0.0734348567222554	0.271541666666667	0.234879119619717
CPT2	1	53662101	53679869	0.103708513857928	93	0.1632	0.178850630415439	0.013625	0.201307711657371
CR627203	1	75043114	75091782	0.694702524558494	73	0.120045454545455	0.0963233550457662	0.0725166666666667	0.184332855224324
CR936677	1	76103851	76188721	0.694702524558494	73	0.120045454545455	0.0963233550457662	0.0725166666666667	0.184332855224324
CR936796	1	142618799	143257763	0.739898141971099	60	0.231190909090909	0.375113466712528	0.154591666666667	0.189522502661693
CRABP2	1	156669400	156675608	0.694702524558494	59	0.149872727272727	0.0734348567222554	0.215066666666667	0.17113367626366
CRCT1	1	152486978	152488481	0.927908005307386	68	0.140836363636364	0.0929679436443258	0.135716666666667	0.181679742370686
CREB3L4	1	153940379	153946832	0.927908005307386	68	0.140836363636364	0.0929679436443258	0.135716666666667	0.181679742370686
CRNN	1	152381719	152386750	0.927908005307386	68	0.140836363636364	0.0929679436443258	0.135716666666667	0.181679742370686
CRP	1	159682079	159684379	0.694702524558494	59	0.149872727272727	0.0734348567222554	0.215066666666667	0.17113367626366
CRTC2	1	153920148	153931132	0.927908005307386	68	0.140836363636364	0.0929679436443258	0.135716666666667	0.181679742370686
CRYZ	1	75171172	75199092	0.694702524558494	73	0.120045454545455	0.0963233550457662	0.0725166666666667	0.184332855224324
CSDE1	1	115259534	115300671	0.650549746390371	58	0.141045454545455	0.115595496137491	0.154891666666667	0.189499807907474
CSF1	1	110453233	110473616	0.785948739643719	71	0.143354545454545	0.115205914463072	0.109141666666667	0.173442956083986
CSF3R	1	36931644	36948915	0.316385593138857	83	0.1632	0.178850630415439	0.0932583333333333	0.329373431225061
CSMD2	1	33979609	34631443	0.287547020216289	84	0.203881818181818	0.301239292982114	0.0922833333333333	0.330728619410189
CTBS	1	85018804	85040163	0.694702524558494	73	0.120045454545455	0.0963233550457662	0.0725166666666667	0.184332855224324
CTH	1	70876901	70905534	0.565783926666953	76	0.159336363636364	0.157106914378249	0.097025	0.21256989064562
CTPS1	1	41445007	41478235	0.316385593138857	83	0.1632	0.178850630415439	0.0932583333333333	0.329373431225061
CTSK	1	150768684	150780917	0.832752252458808	62	0.128709090909091	0.0998751466036016	0.0699666666666667	0.352968194120385
CTSS	1	150702672	150738433	0.832752252458808	62	0.128709090909091	0.0998751466036016	0.0699666666666667	0.352968194120385
CTTNBP2NL	1	112938800	113006065	0.739898141971099	60	0.143354545454545	0.115205914463072	0.154891666666667	0.189499807907474
CYB561D1	1	110036658	110043063	0.785948739643719	71	0.143354545454545	0.115205914463072	0.109033333333333	0.173737023496241
CYB5RL	1	54638027	54665746	0.316385593138857	83	0.1632	0.178850630415439	0.0717166666666667	0.281559403818782
CYCSP52	1	157098154	157098463	0.694702524558494	59	0.149872727272727	0.0734348567222554	0.215066666666667	0.17113367626366
CYMP	1	111016378	111033891	0.739898141971099	60	0.143354545454545	0.115205914463072	0.154891666666667	0.189499807907474
CYP2J2	1	60358980	60392423	0.235116613094807	86	0.166818181818182	0.177384609355952	0.037425	0.20676066587856
CYP4A11	1	47394846	47407156	0.316385593138857	83	0.1632	0.178850630415439	0.0939583333333333	0.329407955024364
CYP4A22	1	47603107	47614526	0.316385593138857	83	0.1632	0.178850630415439	0.0939583333333333	0.329407955024364
CYP4B1	1	47264670	47285021	0.316385593138857	83	0.1632	0.178850630415439	0.0939583333333333	0.329407955024364
CYP4X1	1	47427036	47516423	0.316385593138857	83	0.1632	0.178850630415439	0.0939583333333333	0.329407955024364
CYP4Z1	1	47533160	47583992	0.316385593138857	83	0.1632	0.178850630415439	0.0939583333333333	0.329407955024364
CYP4Z2P	1	47323906	47366147	0.316385593138857	83	0.1632	0.178850630415439	0.0939583333333333	0.329407955024364
CYR61	1	86046444	86049648	0.739898141971099	72	0.118054545454545	0.096566322945801	0.0725166666666667	0.184332855224324
DAB1	1	57463579	59012446	0.235116613094807	86	0.166818181818182	0.177384609355952	0.037425	0.20676066587856
DAP3	1	155658882	155708800	0.694702524558494	59	0.149872727272727	0.0734348567222554	0.215066666666667	0.17113367626366
DARC	1	159173803	159176290	0.694702524558494	59	0.149872727272727	0.0734348567222554	0.215066666666667	0.17113367626366
DBT	1	100652478	100715409	0.650549746390371	74	0.135863636363636	0.114717089160484	0.0846083333333333	0.182013058763942
DCAF8	1	160185505	160254941	0.379339061799689	51	0.149872727272727	0.0734348567222554	0.271541666666667	0.234879119619717
DCDC2B	1	32674695	32681797	0.0908423922288507	94	0.203881818181818	0.301239292982114	-0.0155416666666667	0.225092839263889
DCLRE1B	1	114447915	114456708	0.650549746390371	58	0.141045454545455	0.115595496137491	0.154891666666667	0.189499807907474
DCST1	1	155006282	155023406	0.694702524558494	73	0.155772727272727	0.0743157599827801	0.135716666666667	0.181679742370686
DCST2	1	154991003	155006257	0.694702524558494	73	0.155772727272727	0.0743157599827801	0.135716666666667	0.181679742370686
DDX20	1	112298190	112310199	0.739898141971099	60	0.143354545454545	0.115205914463072	0.154891666666667	0.189499807907474
DEM1	1	40974433	40982214	0.316385593138857	83	0.1632	0.178850630415439	0.0932583333333333	0.329373431225061
DENND2C	1	115064017	115213044	0.650549746390371	58	0.141045454545455	0.115595496137491	0.154891666666667	0.189499807907474
DENND2D	1	111729801	111747031	0.739898141971099	60	0.143354545454545	0.115205914463072	0.154891666666667	0.189499807907474
DENND4B	1	153901977	153919154	0.927908005307386	68	0.140836363636364	0.0929679436443258	0.135716666666667	0.181679742370686
DEPDC1	1	68939835	68962799	0.565783926666953	76	0.159336363636364	0.157106914378249	0.0970166666666667	0.212567883631359
DHCR24	1	55315300	55352921	0.525398682620381	77	0.166818181818182	0.177384609355952	0.0950583333333333	0.281556012377752
DIO1	1	54359861	54376759	0.103708513857928	93	0.1632	0.178850630415439	0.0116416666666667	0.199763043530594
DIRAS3	1	68511645	68516481	0.565783926666953	76	0.159336363636364	0.157106914378249	0.0970166666666667	0.212567883631359
DKFZp686N1631	1	115125469	115126223	0.650549746390371	58	0.141045454545455	0.115595496137491	0.154891666666667	0.189499807907474
DLEU2L	1	64014651	64016307	0.565783926666953	76	0.159336363636364	0.157106914378249	0.0970166666666667	0.212567883631359
DLGAP3	1	35331037	35370984	0.316385593138857	83	0.1632	0.178850630415439	0.0932583333333333	0.329373431225061
DMAP1	1	44679125	44686351	0.316385593138857	83	0.1632	0.178850630415439	0.0939583333333333	0.329407955024364
DMBX1	1	46972668	46979886	0.316385593138857	83	0.1632	0.178850630415439	0.0939583333333333	0.329407955024364
DMRTA2	1	50883223	50889119	0.346999211583947	82	0.1632	0.178850630415439	0.0985416666666667	0.330074386818083
DMRTB1	1	53925072	53933158	0.103708513857928	93	0.1632	0.178850630415439	0.0116416666666667	0.199763043530594
DNAJA1P5	1	102337567	102360299	0.650549746390371	74	0.135863636363636	0.114717089160484	0.0846083333333333	0.182013058763942
DNAJB4	1	78444934	78482995	0.694702524558494	73	0.120045454545455	0.0963233550457662	0.0725166666666667	0.184332855224324
DNAJC6	1	65720145	65881552	0.565783926666953	76	0.159336363636364	0.157106914378249	0.0970166666666667	0.212567883631359
DNALI1	1	38022520	38032458	0.316385593138857	83	0.1632	0.178850630415439	0.0932583333333333	0.329373431225061
DNASE2B	1	84864215	84880691	0.694702524558494	73	0.120045454545455	0.0963233550457662	0.0725166666666667	0.184332855224324
DNTTIP2	1	94335014	94344762	0.287547020216289	84	0.138272727272727	0.113590775073587	-0.00358333333333333	0.302662004202508
DOCK7	1	62920397	63153969	0.565783926666953	76	0.159336363636364	0.157106914378249	0.0970166666666667	0.212567883631359
DPH2	1	44435653	44439043	0.316385593138857	83	0.1632	0.178850630415439	0.0939583333333333	0.329407955024364
DPH5	1	101455180	101491644	0.650549746390371	74	0.135863636363636	0.114717089160484	0.0846083333333333	0.182013058763942
DPM3	1	155112367	155112996	0.975933341123811	65	0.113563636363636	0.146458221160352	0.135716666666667	0.181679742370686
DQ574855	1	110603304	110603368	0.785948739643719	71	0.143354545454545	0.115205914463072	0.109141666666667	0.173442956083986
DQ577785	1	148556108	148556133	0.565783926666953	56	0.128709090909091	0.0998751466036016	0.154591666666667	0.189522502661693
DQ786325	1	155203713	155204236	0.694702524558494	59	0.149872727272727	0.0734348567222554	0.215066666666667	0.17113367626366
DR1	1	93811478	93828148	0.287547020216289	84	0.138272727272727	0.113590775073587	-0.00358333333333333	0.302662004202508
DRAM2	1	111659954	111682838	0.739898141971099	60	0.143354545454545	0.115205914463072	0.154891666666667	0.189499807907474
DUSP23	1	159750759	159752333	0.694702524558494	59	0.149872727272727	0.0734348567222554	0.215066666666667	0.17113367626366
EBNA1BP2	1	43629845	43736607	0.316385593138857	83	0.1632	0.178850630415439	0.0932583333333333	0.329373431225061
ECHDC2	1	53361582	53392851	0.346999211583947	82	0.1632	0.178850630415439	0.0985416666666667	0.330074386818083
ECM1	1	150480487	150486265	0.565783926666953	56	0.128709090909091	0.0998751466036016	0.154591666666667	0.189522502661693
EDN2	1	41944446	41950344	0.316385593138857	83	0.1632	0.178850630415439	0.0932583333333333	0.329373431225061
EFCAB7	1	63989013	64038364	0.565783926666953	76	0.159336363636364	0.157106914378249	0.0970166666666667	0.212567883631359
EFNA3	1	155036213	155060014	0.694702524558494	73	0.155772727272727	0.0743157599827801	0.135716666666667	0.181679742370686
EIF2B3	1	45316194	45452361	0.316385593138857	83	0.1632	0.178850630415439	0.0939583333333333	0.329407955024364
EIF2C1	1	36335409	36389899	0.316385593138857	83	0.1632	0.178850630415439	0.0932583333333333	0.329373431225061
EIF2C3	1	36396319	36522063	0.316385593138857	83	0.1632	0.178850630415439	0.0932583333333333	0.329373431225061
EIF2C4	1	36273828	36323490	0.316385593138857	83	0.1632	0.178850630415439	0.0932583333333333	0.329373431225061
EIF3I	1	32687185	32697205	0.0908423922288507	94	0.203881818181818	0.301239292982114	-0.0155416666666667	0.225092839263889
ELAVL4	1	50513686	50667540	0.346999211583947	82	0.1632	0.178850630415439	0.0985416666666667	0.330074386818083
ELOVL1	1	43829072	43833699	0.316385593138857	83	0.1632	0.178850630415439	0.0932583333333333	0.329373431225061
ELTD1	1	79355449	79472495	0.694702524558494	73	0.120045454545455	0.0963233550457662	0.0725166666666667	0.184332855224324
EMBP1	1	121260910	121313686	0.650549746390371	58	0.139954545454545	0.114222233944503	0.154591666666667	0.189522502661693
ENSA	1	150594599	150602098	0.832752252458808	62	0.128709090909091	0.0998751466036016	0.0699666666666667	0.352968194120385
EPHA10	1	38179553	38230824	0.316385593138857	83	0.1632	0.178850630415439	0.0932583333333333	0.329373431225061
EPHX4	1	92495533	92529093	0.287547020216289	84	0.138272727272727	0.113590775073587	-0.00358333333333333	0.302662004202508
EPS15	1	51819935	51984995	0.346999211583947	82	0.1632	0.178850630415439	0.0985416666666667	0.330074386818083
EPS8L3	1	110292702	110306644	0.785948739643719	71	0.143354545454545	0.115205914463072	0.109141666666667	0.173442956083986
ERI3	1	44686742	44820939	0.316385593138857	83	0.1632	0.178850630415439	0.0939583333333333	0.329407955024364
ERMAP	1	43282776	43310660	0.316385593138857	83	0.1632	0.178850630415439	0.0932583333333333	0.329373431225061
ETV3L	1	157061835	157069600	0.694702524558494	59	0.149872727272727	0.0734348567222554	0.215066666666667	0.17113367626366
ETV3	1	157094459	157108383	0.694702524558494	59	0.149872727272727	0.0734348567222554	0.215066666666667	0.17113367626366
EVI5	1	92974253	93257961	0.287547020216289	84	0.138272727272727	0.113590775073587	-0.00358333333333333	0.302662004202508
EXTL2	1	101337941	101360418	0.650549746390371	74	0.135863636363636	0.114717089160484	0.0846083333333333	0.182013058763942
F3	1	94994732	95007413	0.486502997608126	78	0.135981818181818	0.11464910656592	0.0717666666666667	0.184033634936331
FAAH	1	46859939	46879520	0.316385593138857	83	0.1632	0.178850630415439	0.0939583333333333	0.329407955024364
FAF1	1	50906935	51425936	0.346999211583947	82	0.1632	0.178850630415439	0.0985416666666667	0.330074386818083
FAM102B	1	109102971	109181949	0.785948739643719	71	0.143354545454545	0.115205914463072	0.109033333333333	0.173737023496241
FAM151A	1	55074850	55089200	0.316385593138857	83	0.1632	0.178850630415439	0.0717166666666667	0.281559403818782
FAM159A	1	53099066	53135339	0.346999211583947	82	0.1632	0.178850630415439	0.0985416666666667	0.330074386818083
FAM167B	1	32712818	32714461	0.0908423922288507	94	0.203881818181818	0.301239292982114	-0.0155416666666667	0.225092839263889
FAM176B	1	36787632	36789755	0.316385593138857	83	0.1632	0.178850630415439	0.0932583333333333	0.329373431225061
FAM183A	1	43613594	43622067	0.316385593138857	83	0.1632	0.178850630415439	0.0932583333333333	0.329373431225061
FAM189B	1	155216996	155225274	0.694702524558494	59	0.149872727272727	0.0734348567222554	0.215066666666667	0.17113367626366
FAM19A3	1	113263189	113269856	0.739898141971099	60	0.143354545454545	0.115205914463072	0.154891666666667	0.189499807907474
FAM212B	1	112264686	112298419	0.739898141971099	60	0.143354545454545	0.115205914463072	0.154891666666667	0.189499807907474
FAM40A	1	110574199	110597424	0.785948739643719	71	0.143354545454545	0.115205914463072	0.109141666666667	0.173442956083986
FAM46C	1	118148604	118171011	0.650549746390371	58	0.141045454545455	0.115595496137491	0.154591666666667	0.189522502661693
FAM63A	1	150969301	150980854	0.927908005307386	68	0.128709090909091	0.0998751466036016	0.0522083333333333	0.344076628511555
FAM69A	1	93298286	93427079	0.287547020216289	84	0.138272727272727	0.113590775073587	-0.00358333333333333	0.302662004202508
FAM72B	1	120839005	120855681	0.650549746390371	58	0.139954545454545	0.114222233944503	0.154591666666667	0.189522502661693
FAM72D	1	143896452	143913143	0.739898141971099	60	0.231190909090909	0.375113466712528	0.154591666666667	0.189522502661693
FAM73A	1	78245309	78344081	0.694702524558494	73	0.120045454545455	0.0963233550457662	0.0725166666666667	0.184332855224324
FCER1A	1	159259506	159278014	0.694702524558494	59	0.149872727272727	0.0734348567222554	0.215066666666667	0.17113367626366
FCGR1A	1	149754250	149764074	0.565783926666953	56	0.128709090909091	0.0998751466036016	0.154591666666667	0.189522502661693
FCGR1B	1	120926128	120935944	0.650549746390371	58	0.139954545454545	0.114222233944503	0.154591666666667	0.189522502661693
FCGR1C	1	149369294	149378297	0.565783926666953	56	0.128709090909091	0.0998751466036016	0.154591666666667	0.189522502661693
FCRL1	1	157764194	157789940	0.694702524558494	59	0.149872727272727	0.0734348567222554	0.215066666666667	0.17113367626366
FCRL2	1	157715523	157746922	0.694702524558494	59	0.149872727272727	0.0734348567222554	0.215066666666667	0.17113367626366
FCRL3	1	157646271	157670775	0.694702524558494	59	0.149872727272727	0.0734348567222554	0.215066666666667	0.17113367626366
FCRL4	1	157543539	157567870	0.694702524558494	59	0.149872727272727	0.0734348567222554	0.215066666666667	0.17113367626366
FCRL5	1	157483167	157522310	0.694702524558494	59	0.149872727272727	0.0734348567222554	0.215066666666667	0.17113367626366
FCRL6	1	159770301	159786047	0.694702524558494	59	0.149872727272727	0.0734348567222554	0.215066666666667	0.17113367626366
FDPS	1	155278539	155290457	0.694702524558494	59	0.149872727272727	0.0734348567222554	0.215066666666667	0.17113367626366
FGGY	1	59762625	60228402	0.235116613094807	86	0.166818181818182	0.177384609355952	0.037425	0.20676066587856
FHL3	1	38462442	38471187	0.316385593138857	83	0.1632	0.178850630415439	0.0932583333333333	0.329373431225061
FLAD1	1	154955770	154965587	0.694702524558494	73	0.155772727272727	0.0743157599827801	0.135716666666667	0.181679742370686
FLG2	1	152321213	152332482	0.927908005307386	68	0.140836363636364	0.0929679436443258	0.135716666666667	0.181679742370686
FLG	1	152274651	152297679	0.927908005307386	68	0.140836363636364	0.0929679436443258	0.135716666666667	0.181679742370686
FLJ00310	1	142620645	142714605	0.739898141971099	60	0.231190909090909	0.375113466712528	0.154591666666667	0.189522502661693
FLJ27354	1	90090408	90098453	0.287547020216289	84	0.138272727272727	0.113590775073587	-0.00358333333333333	0.302662004202508
FLJ31662	1	95940293	95944912	0.486502997608126	78	0.135981818181818	0.11464910656592	0.0717666666666667	0.184033634936331
FLJ32224	1	43424720	43449029	0.316385593138857	83	0.1632	0.178850630415439	0.0932583333333333	0.329373431225061
FLJ39739	1	147835127	148176401	0.565783926666953	56	0.128709090909091	0.0998751466036016	0.154591666666667	0.189522502661693
FMO5	1	146655884	146697230	0.346999211583947	50	0.121118181818182	0.0974516168996884	0.154591666666667	0.189522502661693
FNBP1L	1	93913688	94020218	0.287547020216289	84	0.138272727272727	0.113590775073587	-0.00358333333333333	0.302662004202508
FNDC5	1	33327869	33338082	0.0908423922288507	94	0.203881818181818	0.301239292982114	-0.0155416666666667	0.225092839263889
FNDC7	1	109255556	109285367	0.785948739643719	71	0.143354545454545	0.115205914463072	0.109033333333333	0.173737023496241
FOXD2	1	47901689	47906363	0.316385593138857	83	0.1632	0.178850630415439	0.0939583333333333	0.329407955024364
FOXD3	1	63788730	63790797	0.565783926666953	76	0.159336363636364	0.157106914378249	0.0970166666666667	0.212567883631359
FOXE3	1	47881744	47883724	0.316385593138857	83	0.1632	0.178850630415439	0.0939583333333333	0.329407955024364
FOXJ3	1	42642210	42801548	0.316385593138857	83	0.1632	0.178850630415439	0.0932583333333333	0.329373431225061
FPGT-TNNI3K	1	74663896	75010116	0.694702524558494	73	0.120045454545455	0.0963233550457662	0.0725166666666667	0.184332855224324
FRRS1	1	100174259	100231349	0.650549746390371	74	0.135863636363636	0.114717089160484	0.0846083333333333	0.182013058763942
FUBP1	1	78412167	78444777	0.694702524558494	73	0.120045454545455	0.0963233550457662	0.0725166666666667	0.184332855224324
FW340027	1	109965121	109966952	0.785948739643719	71	0.143354545454545	0.115205914463072	0.109033333333333	0.173737023496241
GADD45A	1	68150860	68154021	0.565783926666953	76	0.159336363636364	0.157106914378249	0.0970166666666667	0.212567883631359
GATAD2B	1	153777203	153895451	0.927908005307386	68	0.140836363636364	0.0929679436443258	0.135716666666667	0.181679742370686
GBA	1	155183616	155214653	0.694702524558494	59	0.149872727272727	0.0734348567222554	0.215066666666667	0.17113367626366
GBP1P1	1	89873238	89890493	0.287547020216289	84	0.138272727272727	0.113590775073587	-0.00358333333333333	0.302662004202508
GBP1	1	89517987	89531043	0.287547020216289	84	0.138272727272727	0.113590775073587	-0.00358333333333333	0.302662004202508
GBP2	1	89571843	89616258	0.287547020216289	84	0.138272727272727	0.113590775073587	-0.00358333333333333	0.302662004202508
GBP3	1	89472360	89488549	0.287547020216289	84	0.138272727272727	0.113590775073587	-0.00358333333333333	0.302662004202508
GBP4	1	89646831	89664633	0.287547020216289	84	0.138272727272727	0.113590775073587	-0.00358333333333333	0.302662004202508
GBP5	1	89724634	89738544	0.287547020216289	84	0.138272727272727	0.113590775073587	-0.00358333333333333	0.302662004202508
GBP6	1	89829436	89853719	0.287547020216289	84	0.138272727272727	0.113590775073587	-0.00358333333333333	0.302662004202508
GBP7	1	89597434	89641723	0.287547020216289	84	0.138272727272727	0.113590775073587	-0.00358333333333333	0.302662004202508
GCLM	1	94352590	94375012	0.287547020216289	84	0.138272727272727	0.113590775073587	-0.00358333333333333	0.302662004202508
GDAP2	1	118406107	118472302	0.650549746390371	58	0.141045454545455	0.115595496137491	0.154591666666667	0.189522502661693
GEMIN8P4	1	90458824	90460525	0.287547020216289	84	0.138272727272727	0.113590775073587	-0.00358333333333333	0.302662004202508
GFI1	1	92940318	92952433	0.287547020216289	84	0.138272727272727	0.113590775073587	-0.00358333333333333	0.302662004202508
GIPC2	1	78511589	78603112	0.694702524558494	73	0.120045454545455	0.0963233550457662	0.0725166666666667	0.184332855224324
GJA4	1	35258171	35261348	0.316385593138857	83	0.1632	0.178850630415439	0.0932583333333333	0.329373431225061
GJA5	1	147228332	147245484	0.346999211583947	50	0.121118181818182	0.0974516168996884	0.154591666666667	0.189522502661693
GJA8	1	147374946	147381395	0.346999211583947	50	0.121118181818182	0.0974516168996884	0.154591666666667	0.189522502661693
GJA9	1	39340223	39341770	0.316385593138857	83	0.1632	0.178850630415439	0.0932583333333333	0.329373431225061
GJB3	1	35246790	35251967	0.316385593138857	83	0.1632	0.178850630415439	0.0932583333333333	0.329373431225061
GJB4	1	35225342	35229325	0.316385593138857	83	0.1632	0.178850630415439	0.0932583333333333	0.329373431225061
GJB5	1	35220721	35224112	0.316385593138857	83	0.1632	0.178850630415439	0.0932583333333333	0.329373431225061
GLIS1	1	53971906	54199877	0.103708513857928	93	0.1632	0.178850630415439	0.0116416666666667	0.199763043530594
GLMN	1	92711955	92764566	0.287547020216289	84	0.138272727272727	0.113590775073587	-0.00358333333333333	0.302662004202508
GNAI3	1	110091186	110138452	0.785948739643719	71	0.143354545454545	0.115205914463072	0.109033333333333	0.173737023496241
GNAT2	1	110145889	110155705	0.785948739643719	71	0.143354545454545	0.115205914463072	0.109033333333333	0.173737023496241
GNG12-AS1	1	68297971	68668670	0.565783926666953	76	0.159336363636364	0.157106914378249	0.0970166666666667	0.212567883631359
GNG12	1	68167149	68299155	0.565783926666953	76	0.159336363636364	0.157106914378249	0.0970166666666667	0.212567883631359
GNG5	1	84964006	84972262	0.694702524558494	73	0.120045454545455	0.0963233550457662	0.0725166666666667	0.184332855224324
GNL2	1	38032413	38061586	0.316385593138857	83	0.1632	0.178850630415439	0.0932583333333333	0.329373431225061
GNRHR2	1	145509752	145516076	0.346999211583947	50	0.121118181818182	0.0974516168996884	0.154591666666667	0.189522502661693
GOLPH3L	1	150618701	150669672	0.832752252458808	62	0.128709090909091	0.0998751466036016	0.0699666666666667	0.352968194120385
GON4L	1	155629233	155829191	0.694702524558494	59	0.149872727272727	0.0734348567222554	0.215066666666667	0.17113367626366
GPATCH4	1	156564100	156571279	0.694702524558494	59	0.149872727272727	0.0734348567222554	0.215066666666667	0.17113367626366
GPBP1L1	1	46092976	46152302	0.316385593138857	83	0.1632	0.178850630415439	0.0939583333333333	0.329407955024364
GPR61	1	110082494	110088455	0.785948739643719	71	0.143354545454545	0.115205914463072	0.109033333333333	0.173737023496241
GPR88	1	101003728	101007583	0.650549746390371	74	0.135863636363636	0.114717089160484	0.0846083333333333	0.182013058763942
GPR89A	1	145764595	145827103	0.346999211583947	50	0.121118181818182	0.0974516168996884	0.154591666666667	0.189522502661693
GPR89B	1	147400506	147465755	0.346999211583947	50	0.121118181818182	0.0974516168996884	0.154591666666667	0.189522502661693
GPR89C	1	145883868	145924049	0.346999211583947	50	0.121118181818182	0.0974516168996884	0.154591666666667	0.189522502661693
GPSM2	1	109419603	109476957	0.785948739643719	71	0.143354545454545	0.115205914463072	0.109033333333333	0.173737023496241
GPX7	1	53068043	53074723	0.346999211583947	82	0.1632	0.178850630415439	0.0985416666666667	0.330074386818083
GRIK3	1	37261128	37499844	0.316385593138857	83	0.1632	0.178850630415439	0.0932583333333333	0.329373431225061
GSTM1	1	110230418	110236367	0.785948739643719	71	0.143354545454545	0.115205914463072	-0.110758333333333	0.904048930150388
GSTM3	1	110276554	110283660	0.785948739643719	71	0.143354545454545	0.115205914463072	0.109141666666667	0.173442956083986
GSTM5	1	110254864	110260890	0.785948739643719	71	0.143354545454545	0.115205914463072	0.109141666666667	0.173442956083986
GTF2B	1	89318321	89357301	0.287547020216289	84	0.138272727272727	0.113590775073587	-0.00358333333333333	0.302662004202508
GUCA2A	1	42628362	42630395	0.316385593138857	83	0.1632	0.178850630415439	0.0932583333333333	0.329373431225061
GUCA2B	1	42619092	42621495	0.316385593138857	83	0.1632	0.178850630415439	0.0932583333333333	0.329373431225061
HAO2	1	119911402	119936751	0.650549746390371	58	0.139954545454545	0.114222233944503	0.154591666666667	0.189522502661693
HAPLN2	1	156589086	156595517	0.694702524558494	59	0.149872727272727	0.0734348567222554	0.215066666666667	0.17113367626366
HAX1	1	154245039	154248355	0.927908005307386	68	0.140836363636364	0.0929679436443258	0.135716666666667	0.181679742370686
HBXIP	1	110943877	110950546	0.739898141971099	60	0.143354545454545	0.115205914463072	0.154891666666667	0.189499807907474
HCN3	1	155247374	155259638	0.694702524558494	59	0.149872727272727	0.0734348567222554	0.215066666666667	0.17113367626366
HDAC1	1	32757708	32799224	0.0908423922288507	94	0.203881818181818	0.301239292982114	-0.0155416666666667	0.225092839263889
HDGF	1	156711899	156736717	0.694702524558494	59	0.149872727272727	0.0734348567222554	0.215066666666667	0.17113367626366
HEATR8	1	55107427	55208328	0.525398682620381	77	0.166818181818182	0.177384609355952	0.0950583333333333	0.281556012377752
HECTD3	1	45468220	45477027	0.316385593138857	83	0.1632	0.178850630415439	0.0939583333333333	0.329407955024364
HENMT1	1	109190910	109204148	0.785948739643719	71	0.143354545454545	0.115205914463072	0.109033333333333	0.173737023496241
HEYL	1	40089103	40105348	0.316385593138857	83	0.1632	0.178850630415439	0.0932583333333333	0.329373431225061
HFE2	1	145413191	145417545	0.346999211583947	50	0.121118181818182	0.0974516168996884	0.154591666666667	0.189522502661693
HFM1	1	91726323	91870426	0.287547020216289	84	0.138272727272727	0.113590775073587	-0.00358333333333333	0.302662004202508
HHLA3	1	70820493	70833705	0.565783926666953	76	0.159336363636364	0.157106914378249	0.097025	0.21256989064562
HIAT1	1	100503789	100548929	0.650549746390371	74	0.135863636363636	0.114717089160484	0.0846083333333333	0.182013058763942
HIPK1	1	114471996	114520491	0.650549746390371	58	0.141045454545455	0.115595496137491	0.154891666666667	0.189499807907474
HIST2H2AB	1	149859019	149859466	0.565783926666953	56	0.128709090909091	0.0998751466036016	0.154591666666667	0.189522502661693
HIST2H2AC	1	149858525	149858961	0.565783926666953	56	0.128709090909091	0.0998751466036016	0.154591666666667	0.189522502661693
HIST2H2BA	1	120906034	120914842	0.650549746390371	58	0.139954545454545	0.114222233944503	0.154591666666667	0.189522502661693
HIST2H2BC	1	149821759	149822340	0.565783926666953	56	0.128709090909091	0.0998751466036016	0.154591666666667	0.189522502661693
HIST2H2BE	1	149856010	149858232	0.565783926666953	56	0.128709090909091	0.0998751466036016	0.154591666666667	0.189522502661693
HIST2H3D	1	149784780	149785236	0.565783926666953	56	0.128709090909091	0.0998751466036016	0.154591666666667	0.189522502661693
HIVEP3	1	41972036	42501596	0.316385593138857	83	0.1632	0.178850630415439	0.0932583333333333	0.329373431225061
HMGB4	1	34326076	34330392	0.287547020216289	84	0.203881818181818	0.301239292982114	0.0922833333333333	0.330728619410189
HMGCS2	1	120290619	120311555	0.650549746390371	58	0.139954545454545	0.114222233944503	0.154591666666667	0.189522502661693
HOOK1	1	60280463	60342050	0.235116613094807	86	0.166818181818182	0.177384609355952	0.037425	0.20676066587856
HORMAD1	1	150670535	150693364	0.832752252458808	62	0.128709090909091	0.0998751466036016	0.0699666666666667	0.352968194120385
HP08777	1	113392522	113420491	0.739898141971099	60	0.143354545454545	0.115205914463072	0.154891666666667	0.189499807907474
HP08874	1	55352655	55353883	0.525398682620381	77	0.166818181818182	0.177384609355952	0.0950583333333333	0.281556012377752
HPCAL4	1	40144645	40157089	0.316385593138857	83	0.1632	0.178850630415439	0.0932583333333333	0.329373431225061
HPCA	1	33352098	33360247	0.0908423922288507	94	0.203881818181818	0.301239292982114	-0.0155416666666667	0.225092839263889
HPDL	1	45792545	45794346	0.316385593138857	83	0.1632	0.178850630415439	0.0939583333333333	0.329407955024364
HRNR	1	152184558	152196669	0.927908005307386	68	0.140836363636364	0.0929679436443258	0.135716666666667	0.181679742370686
HS2ST1	1	87380335	87634886	0.486502997608126	78	0.138272727272727	0.113590775073587	0.0725166666666667	0.184332855224324
HSD3B1	1	120049826	120057681	0.650549746390371	58	0.139954545454545	0.114222233944503	0.154591666666667	0.189522502661693
HSD3B2	1	119957270	119989122	0.650549746390371	58	0.139954545454545	0.114222233944503	0.154591666666667	0.189522502661693
HSD3BP4	1	120106503	120115199	0.650549746390371	58	0.139954545454545	0.114222233944503	0.154591666666667	0.189522502661693
HSD52	1	59597608	59612479	0.235116613094807	86	0.166818181818182	0.177384609355952	0.037425	0.20676066587856
HSP90B3P	1	92100568	92109335	0.287547020216289	84	0.138272727272727	0.113590775073587	-0.00358333333333333	0.302662004202508
HSPB11	1	54387234	54411288	0.103708513857928	93	0.1632	0.178850630415439	0.0116416666666667	0.199763043530594
HYI	1	43916674	43919660	0.316385593138857	83	0.1632	0.178850630415439	0.0932583333333333	0.329373431225061
IFI16	1	158969758	159024945	0.694702524558494	59	0.149872727272727	0.0734348567222554	0.215066666666667	0.17113367626366
IFI44L	1	79086088	79111830	0.694702524558494	73	0.120045454545455	0.0963233550457662	0.0725166666666667	0.184332855224324
IFI44	1	79115477	79129763	0.694702524558494	73	0.120045454545455	0.0963233550457662	0.0725166666666667	0.184332855224324
IGSF3	1	117117031	117210314	0.650549746390371	58	0.141045454545455	0.115595496137491	0.154591666666667	0.189522502661693
IGSF8	1	160061129	160068618	0.379339061799689	51	0.149872727272727	0.0734348567222554	0.271541666666667	0.234879119619717
IGSF9	1	159896829	159915386	0.379339061799689	51	0.149872727272727	0.0734348567222554	0.271541666666667	0.234879119619717
IL12RB2	1	67773047	67862583	0.565783926666953	76	0.159336363636364	0.157106914378249	0.0970166666666667	0.212567883631359
IL23R	1	67604590	67725650	0.565783926666953	76	0.159336363636364	0.157106914378249	0.0970166666666667	0.212567883631359
IL6R	1	154377669	154441926	0.927908005307386	68	0.140836363636364	0.0929679436443258	0.135716666666667	0.181679742370686
ILF2	1	153634514	153643479	0.927908005307386	68	0.140836363636364	0.0929679436443258	0.135716666666667	0.181679742370686
INADL	1	62208149	62644347	0.565783926666953	76	0.159336363636364	0.157106914378249	0.0970166666666667	0.212567883631359
INPP5B	1	38326369	38412729	0.316385593138857	83	0.1632	0.178850630415439	0.0932583333333333	0.329373431225061
INSL5	1	67263424	67266942	0.565783926666953	76	0.159336363636364	0.157106914378249	0.0970166666666667	0.212567883631359
INSRR	1	156810665	156828712	0.694702524558494	59	0.149872727272727	0.0734348567222554	0.215066666666667	0.17113367626366
INTS3	1	153700549	153746555	0.927908005307386	68	0.140836363636364	0.0929679436443258	0.135716666666667	0.181679742370686
IPO13	1	44412478	44433694	0.316385593138857	83	0.1632	0.178850630415439	0.0939583333333333	0.329407955024364
IPP	1	46159998	46216485	0.316385593138857	83	0.1632	0.178850630415439	0.0939583333333333	0.329407955024364
IQCC	1	32671236	32674288	0.0908423922288507	94	0.203881818181818	0.301239292982114	-0.0155416666666667	0.225092839263889
IQGAP3	1	156495197	156542396	0.694702524558494	59	0.149872727272727	0.0734348567222554	0.215066666666667	0.17113367626366
ISG20L2	1	156692413	156698211	0.694702524558494	59	0.149872727272727	0.0734348567222554	0.215066666666667	0.17113367626366
ITGA10	1	145524990	145543868	0.346999211583947	50	0.121118181818182	0.0974516168996884	0.154591666666667	0.189522502661693
ITGB3BP	1	63906441	63988944	0.565783926666953	76	0.159336363636364	0.157106914378249	0.0970166666666667	0.212567883631359
IVL	1	152881039	152884362	0.927908005307386	68	0.140836363636364	0.0929679436443258	0.135716666666667	0.181679742370686
JA660674	1	68649302	68649321	0.565783926666953	76	0.159336363636364	0.157106914378249	0.0970166666666667	0.212567883631359
JAK1	1	65298906	65432619	0.565783926666953	76	0.159336363636364	0.157106914378249	0.0970166666666667	0.212567883631359
JTB	1	153946745	153950451	0.927908005307386	68	0.140836363636364	0.0929679436443258	0.135716666666667	0.181679742370686
JUN	1	59246463	59249785	0.235116613094807	86	0.166818181818182	0.177384609355952	0.037425	0.20676066587856
KANK4	1	62701837	62785083	0.565783926666953	76	0.159336363636364	0.157106914378249	0.0970166666666667	0.212567883631359
KCNA10	1	111059839	111061797	0.739898141971099	60	0.143354545454545	0.115205914463072	0.154891666666667	0.189499807907474
KCNA2	1	111136202	111174096	0.739898141971099	60	0.143354545454545	0.115205914463072	0.154891666666667	0.189499807907474
KCNA3	1	111214310	111217655	0.739898141971099	60	0.143354545454545	0.115205914463072	0.154891666666667	0.189499807907474
KCNC4	1	110753336	110776674	0.785948739643719	71	0.143354545454545	0.115205914463072	0.109141666666667	0.173442956083986
KCND3	1	112318454	112531777	0.739898141971099	60	0.143354545454545	0.115205914463072	0.154891666666667	0.189499807907474
KCNJ10	1	160007257	160040051	0.379339061799689	51	0.149872727272727	0.0734348567222554	0.271541666666667	0.234879119619717
KCNJ9	1	160051360	160059212	0.379339061799689	51	0.149872727272727	0.0734348567222554	0.271541666666667	0.234879119619717
KCNN3	1	154669942	154842754	0.927908005307386	68	0.140836363636364	0.0929679436443258	0.135716666666667	0.181679742370686
KCNQ4	1	41249684	41306124	0.316385593138857	83	0.1632	0.178850630415439	0.0932583333333333	0.329373431225061
KDM4A	1	44115797	44171189	0.316385593138857	83	0.1632	0.178850630415439	0.0939583333333333	0.329407955024364
KHDRBS1	1	32479491	32526450	0.0908423922288507	94	0.203881818181818	0.301239292982114	-0.0155416666666667	0.225092839263889
KIAA0319L	1	35899091	36023551	0.316385593138857	83	0.1632	0.178850630415439	0.0932583333333333	0.329373431225061
KIAA0494	1	47124359	47184736	0.316385593138857	83	0.1632	0.178850630415439	0.0939583333333333	0.329407955024364
KIAA0754	1	39875176	39882154	0.316385593138857	83	0.1632	0.178850630415439	0.0932583333333333	0.329373431225061
KIAA0907	1	155882836	155904188	0.694702524558494	59	0.149872727272727	0.0734348567222554	0.215066666666667	0.17113367626366
KIAA1107	1	92632609	92650280	0.287547020216289	84	0.138272727272727	0.113590775073587	-0.00358333333333333	0.302662004202508
KIAA1324	1	109656585	109749403	0.785948739643719	71	0.143354545454545	0.115205914463072	0.109033333333333	0.173737023496241
KIAA1522	1	33207512	33240571	0.0908423922288507	94	0.203881818181818	0.301239292982114	-0.0155416666666667	0.225092839263889
KIF2C	1	45205490	45233438	0.316385593138857	83	0.1632	0.178850630415439	0.0939583333333333	0.329407955024364
KIRREL	1	157963063	158065844	0.694702524558494	59	0.149872727272727	0.0734348567222554	0.215066666666667	0.17113367626366
KLF17	1	44514030	44600809	0.316385593138857	83	0.1632	0.178850630415439	0.0939583333333333	0.329407955024364
KNCN	1	47011316	47016887	0.316385593138857	83	0.1632	0.178850630415439	0.0939583333333333	0.329407955024364
KPNA6	1	32573644	32642168	0.0908423922288507	94	0.203881818181818	0.301239292982114	-0.0155416666666667	0.225092839263889
KPRP	1	152730506	152734529	0.927908005307386	68	0.140836363636364	0.0929679436443258	0.135716666666667	0.181679742370686
KRTCAP2	1	155141884	155145804	0.832752252458808	70	0.149872727272727	0.0734348567222554	0.135716666666667	0.181679742370686
KTI12	1	52497777	52499472	0.346999211583947	82	0.1632	0.178850630415439	0.0985416666666667	0.330074386818083
L1TD1	1	62660474	62678001	0.565783926666953	76	0.159336363636364	0.157106914378249	0.0970166666666667	0.212567883631359
LAMTOR2	1	156024517	156028605	0.694702524558494	59	0.149872727272727	0.0734348567222554	0.215066666666667	0.17113367626366
LCE1A	1	152799949	152800573	0.927908005307386	68	0.140836363636364	0.0929679436443258	0.135716666666667	0.181679742370686
LCE1B	1	152784447	152785585	0.927908005307386	68	0.140836363636364	0.0929679436443258	0.135716666666667	0.181679742370686
LCE1C	1	152777311	152779107	0.927908005307386	68	0.140836363636364	0.0929679436443258	0.135716666666667	0.181679742370686
LCE1D	1	152769227	152770657	0.927908005307386	68	0.140836363636364	0.0929679436443258	0.135716666666667	0.181679742370686
LCE1E	1	152758753	152760901	0.927908005307386	68	0.140836363636364	0.0929679436443258	0.135716666666667	0.181679742370686
LCE1F	1	152748848	152749445	0.927908005307386	68	0.140836363636364	0.0929679436443258	0.135716666666667	0.181679742370686
LCE2A	1	152670840	152671918	0.927908005307386	68	0.140836363636364	0.0929679436443258	0.135716666666667	0.181679742370686
LCE2B	1	152658599	152659876	0.927908005307386	68	0.140836363636364	0.0929679436443258	0.135716666666667	0.181679742370686
LCE2C	1	152647771	152649049	0.927908005307386	68	0.140836363636364	0.0929679436443258	0.135716666666667	0.181679742370686
LCE2D	1	152635872	152637135	0.927908005307386	68	0.140836363636364	0.0929679436443258	0.135716666666667	0.181679742370686
LCE3A	1	152595310	152595579	0.927908005307386	68	0.140836363636364	0.0929679436443258	0.135716666666667	0.181679742370686
LCE3B	1	152586287	152586574	0.927908005307386	68	0.140836363636364	0.0929679436443258	0.135716666666667	0.181679742370686
LCE3C	1	152573138	152573562	0.927908005307386	68	0.140836363636364	0.0929679436443258	0.135716666666667	0.181679742370686
LCE3D	1	152551860	152552980	0.927908005307386	68	0.140836363636364	0.0929679436443258	0.135716666666667	0.181679742370686
LCE3E	1	152538130	152539248	0.927908005307386	68	0.140836363636364	0.0929679436443258	0.135716666666667	0.181679742370686
LCE4A	1	152681523	152681910	0.927908005307386	68	0.140836363636364	0.0929679436443258	0.135716666666667	0.181679742370686
LCE5A	1	152483320	152484653	0.927908005307386	68	0.140836363636364	0.0929679436443258	0.135716666666667	0.181679742370686
LCE6A	1	152815330	152816459	0.927908005307386	68	0.140836363636364	0.0929679436443258	0.135716666666667	0.181679742370686
LCK	1	32716840	32751766	0.0908423922288507	94	0.203881818181818	0.301239292982114	-0.0155416666666667	0.225092839263889
LDLRAD1	1	54474506	54483803	0.103708513857928	93	0.1632	0.178850630415439	0.0116416666666667	0.199763043530594
LELP1	1	153175919	153177596	0.927908005307386	68	0.140836363636364	0.0929679436443258	0.135716666666667	0.181679742370686
LENEP	1	154966062	154966791	0.694702524558494	73	0.155772727272727	0.0743157599827801	0.135716666666667	0.181679742370686
LEPRE1	1	43212006	43232755	0.316385593138857	83	0.1632	0.178850630415439	0.0932583333333333	0.329373431225061
LEPROT	1	65886131	65901690	0.565783926666953	76	0.159336363636364	0.157106914378249	0.0970166666666667	0.212567883631359
LEPR	1	65886131	66103176	0.565783926666953	76	0.159336363636364	0.157106914378249	0.0970166666666667	0.212567883631359
LHX8	1	75594119	75627218	0.694702524558494	73	0.120045454545455	0.0963233550457662	0.0725166666666667	0.184332855224324
LINC00466	1	63624754	63782901	0.565783926666953	76	0.159336363636364	0.157106914378249	0.0970166666666667	0.212567883631359
LINGO4	1	151772765	151777882	0.927908005307386	68	0.140836363636364	0.0929679436443258	0.135716666666667	0.181679742370686
LIX1L	1	145477085	145499091	0.346999211583947	50	0.121118181818182	0.0974516168996884	0.154591666666667	0.189522502661693
LMNA	1	156052369	156109878	0.694702524558494	59	0.149872727272727	0.0734348567222554	0.215066666666667	0.17113367626366
LMO4	1	87794151	87814607	0.486502997608126	78	0.138272727272727	0.113590775073587	0.0725166666666667	0.184332855224324
LOC100128071	1	32826871	32827844	0.0908423922288507	94	0.203881818181818	0.301239292982114	-0.0155416666666667	0.225092839263889
LOC100128787	1	101092606	101112560	0.650549746390371	74	0.135863636363636	0.114717089160484	0.0846083333333333	0.182013058763942
LOC100129046	1	94057525	94065587	0.287547020216289	84	0.138272727272727	0.113590775073587	-0.00358333333333333	0.302662004202508
LOC100129138	1	104615645	104619693	0.650549746390371	74	0.135863636363636	0.114717089160484	0.0846083333333333	0.182013058763942
LOC100129269	1	112141629	112150940	0.739898141971099	60	0.143354545454545	0.115205914463072	0.154891666666667	0.189499807907474
LOC100129620	1	99469832	99614408	0.486502997608126	78	0.135863636363636	0.114717089160484	0.0724666666666667	0.184311782947627
LOC100129924	1	43253661	43263901	0.316385593138857	83	0.1632	0.178850630415439	0.0932583333333333	0.329373431225061
LOC100130000	1	143687130	143714180	0.739898141971099	60	0.231190909090909	0.375113466712528	0.154591666666667	0.189522502661693
LOC100130197	1	47139708	47157769	0.316385593138857	83	0.1632	0.178850630415439	0.0939583333333333	0.329407955024364
LOC100130557	1	41154752	41157933	0.316385593138857	83	0.1632	0.178850630415439	0.0932583333333333	0.329373431225061
LOC100131060	1	59250823	59365384	0.235116613094807	86	0.166818181818182	0.177384609355952	0.037425	0.20676066587856
LOC100131564	1	93775666	93811368	0.287547020216289	84	0.138272727272727	0.113590775073587	-0.00358333333333333	0.302662004202508
LOC100131825	1	159165775	159172212	0.694702524558494	59	0.149872727272727	0.0734348567222554	0.215066666666667	0.17113367626366
LOC100132111	1	151810945	151816641	0.927908005307386	68	0.140836363636364	0.0929679436443258	0.135716666666667	0.181679742370686
LOC100132774	1	44165356	44173012	0.316385593138857	83	0.1632	0.178850630415439	0.0939583333333333	0.329407955024364
LOC100286793	1	143647639	143744587	0.739898141971099	60	0.231190909090909	0.375113466712528	0.154591666666667	0.189522502661693
LOC100287722	1	114399257	114443859	0.650549746390371	58	0.141045454545455	0.115595496137491	0.154891666666667	0.189499807907474
LOC100289211	1	146853914	146989699	0.346999211583947	50	0.121118181818182	0.0974516168996884	0.154591666666667	0.189522502661693
LOC100505633	1	159931014	159948876	0.379339061799689	51	0.149872727272727	0.0734348567222554	0.271541666666667	0.234879119619717
LOC100505666	1	155017668	155036467	0.694702524558494	73	0.155772727272727	0.0743157599827801	0.135716666666667	0.181679742370686
LOC100505768	1	87819210	87837338	0.486502997608126	78	0.138272727272727	0.113590775073587	0.0725166666666667	0.184332855224324
LOC100506343	1	112282463	112290420	0.739898141971099	60	0.143354545454545	0.115205914463072	0.154891666666667	0.189499807907474
LOC100507178	1	41480262	41509562	0.316385593138857	83	0.1632	0.178850630415439	0.0932583333333333	0.329373431225061
LOC100507423	1	47004368	47035927	0.316385593138857	83	0.1632	0.178850630415439	0.0939583333333333	0.329407955024364
LOC100507564	1	53704282	53708455	0.103708513857928	93	0.1632	0.178850630415439	0.013625	0.201307711657371
LOC100507634	1	55681081	55683128	0.525398682620381	77	0.166818181818182	0.177384609355952	0.0950583333333333	0.281556012377752
LOC339442	1	38674706	38680439	0.316385593138857	83	0.1632	0.178850630415439	0.0932583333333333	0.329373431225061
LOC339524	1	87595448	87602352	0.486502997608126	78	0.138272727272727	0.113590775073587	0.0725166666666667	0.184332855224324
LOC388630	1	48226200	48462562	0.316385593138857	83	0.1632	0.178850630415439	0.0939583333333333	0.329407955024364
LOC388692	1	149279476	149291743	0.565783926666953	56	0.128709090909091	0.0998751466036016	0.154591666666667	0.189522502661693
LOC400752	1	45769582	45771291	0.316385593138857	83	0.1632	0.178850630415439	0.0939583333333333	0.329407955024364
LOC402779	1	34334557	34351059	0.287547020216289	84	0.203881818181818	0.301239292982114	0.0922833333333333	0.330728619410189
LOC643441	1	113739404	113748875	0.650549746390371	58	0.141045454545455	0.115595496137491	0.154891666666667	0.189499807907474
LOC644242	1	120140325	120141914	0.650549746390371	58	0.139954545454545	0.114222233944503	0.154591666666667	0.189522502661693
LOC645166	1	148928286	148953054	0.565783926666953	56	0.128709090909091	0.0998751466036016	0.154591666666667	0.189522502661693
LOC645676	1	155531772	155533735	0.694702524558494	59	0.149872727272727	0.0734348567222554	0.215066666666667	0.17113367626366
LOC646268	1	158101834	158110430	0.694702524558494	59	0.149872727272727	0.0734348567222554	0.215066666666667	0.17113367626366
LOC646626	1	85742041	85865646	0.694702524558494	73	0.120045454545455	0.0963233550457662	0.0725166666666667	0.184332855224324
LOC653160	1	35441300	35450948	0.316385593138857	83	0.1632	0.178850630415439	0.0932583333333333	0.329373431225061
LOC728431	1	37920480	37940044	0.316385593138857	83	0.1632	0.178850630415439	0.0932583333333333	0.329373431225061
LOC728875	1	144480745	144521969	0.739898141971099	60	0.231190909090909	0.375113466712528	0.154591666666667	0.189522502661693
LOC728989	1	146490895	146514599	0.346999211583947	50	0.121118181818182	0.0974516168996884	0.154591666666667	0.189522502661693
LOC729041	1	46899499	46911374	0.316385593138857	83	0.1632	0.178850630415439	0.0939583333333333	0.329407955024364
LOC729970	1	95393584	95428826	0.486502997608126	78	0.135981818181818	0.11464910656592	0.0717666666666667	0.184033634936331
LOR	1	153232179	153234600	0.927908005307386	68	0.140836363636364	0.0929679436443258	0.135716666666667	0.181679742370686
LPAR3	1	85279086	85358896	0.694702524558494	73	0.120045454545455	0.0963233550457662	0.0725166666666667	0.184332855224324
LPHN2	1	81771845	82458107	0.694702524558494	73	0.120045454545455	0.0963233550457662	0.0725166666666667	0.184332855224324
LPPR5	1	99355801	99470449	0.486502997608126	78	0.135863636363636	0.114717089160484	0.0724666666666667	0.184311782947627
LRIF1	1	111489812	111506566	0.739898141971099	60	0.143354545454545	0.115205914463072	0.154891666666667	0.189499807907474
LRRC39	1	100614413	100643800	0.650549746390371	74	0.135863636363636	0.114717089160484	0.0846083333333333	0.182013058763942
LRRC40	1	70610485	70671361	0.565783926666953	76	0.159336363636364	0.157106914378249	0.097025	0.21256989064562
LRRC41	1	46744072	46769038	0.316385593138857	83	0.1632	0.178850630415439	0.0939583333333333	0.329407955024364
LRRC42	1	54412037	54433839	0.103708513857928	93	0.1632	0.178850630415439	0.0116416666666667	0.199763043530594
LRRC71	1	156890424	156902880	0.694702524558494	59	0.149872727272727	0.0734348567222554	0.215066666666667	0.17113367626366
LRRC8B	1	89990397	90063420	0.287547020216289	84	0.138272727272727	0.113590775073587	-0.00358333333333333	0.302662004202508
LRRC8C	1	90098644	90185094	0.287547020216289	84	0.138272727272727	0.113590775073587	-0.00358333333333333	0.302662004202508
LRRC8D	1	90286573	90401989	0.287547020216289	84	0.138272727272727	0.113590775073587	-0.00358333333333333	0.302662004202508
LRRIQ3	1	74491702	74663871	0.694702524558494	73	0.120045454545455	0.0963233550457662	0.0725166666666667	0.184332855224324
LSM10	1	36859031	36863493	0.316385593138857	83	0.1632	0.178850630415439	0.0932583333333333	0.329373431225061
LURAP1	1	46669006	46686928	0.316385593138857	83	0.1632	0.178850630415439	0.0939583333333333	0.329407955024364
LYSMD1	1	151132224	151138424	0.880111946204287	63	0.128709090909091	0.0998751466036016	0.135716666666667	0.181679742370686
MAB21L3	1	116654376	116677861	0.650549746390371	58	0.141045454545455	0.115595496137491	0.154591666666667	0.189522502661693
MAGI3	1	113933475	114228545	0.650549746390371	58	0.141045454545455	0.115595496137491	0.154891666666667	0.189499807907474
MAGOH	1	53692564	53704282	0.103708513857928	93	0.1632	0.178850630415439	0.013625	0.201307711657371
MAN1A2	1	117910085	118068320	0.650549746390371	58	0.141045454545455	0.115595496137491	0.154591666666667	0.189522502661693
MANEAL	1	38259774	38267278	0.316385593138857	83	0.1632	0.178850630415439	0.0932583333333333	0.329373431225061
MAP7D1	1	36621803	36646441	0.316385593138857	83	0.1632	0.178850630415439	0.0932583333333333	0.329373431225061
MARCKSL1	1	32799440	32801834	0.0908423922288507	94	0.203881818181818	0.301239292982114	-0.0155416666666667	0.225092839263889
MAST2	1	46269285	46501796	0.316385593138857	83	0.1632	0.178850630415439	0.0939583333333333	0.329407955024364
MCL1	1	150547027	150552214	0.565783926666953	56	0.128709090909091	0.0998751466036016	0.154591666666667	0.189522502661693
MCOLN2	1	85391266	85462796	0.694702524558494	73	0.120045454545455	0.0963233550457662	0.0725166666666667	0.184332855224324
MCOLN3	1	85483765	85514223	0.694702524558494	73	0.120045454545455	0.0963233550457662	0.0725166666666667	0.184332855224324
MEAF6	1	37958176	37980364	0.316385593138857	83	0.1632	0.178850630415439	0.0932583333333333	0.329373431225061
MED8	1	43849588	43855483	0.316385593138857	83	0.1632	0.178850630415439	0.0932583333333333	0.329373431225061
MEF2D	1	156433519	156470529	0.694702524558494	59	0.149872727272727	0.0734348567222554	0.215066666666667	0.17113367626366
MEX3A	1	156041804	156051789	0.694702524558494	59	0.149872727272727	0.0734348567222554	0.215066666666667	0.17113367626366
MFSD2A	1	40420784	40435628	0.316385593138857	83	0.1632	0.178850630415439	0.0932583333333333	0.329373431225061
MGC12982	1	47897807	47900313	0.316385593138857	83	0.1632	0.178850630415439	0.0939583333333333	0.329407955024364
MGC27382	1	78695283	78835147	0.694702524558494	73	0.120045454545455	0.0963233550457662	0.0725166666666667	0.184332855224324
MIER1	1	67390578	67454302	0.565783926666953	76	0.159336363636364	0.157106914378249	0.0970166666666667	0.212567883631359
MIG7	1	94219112	94240930	0.287547020216289	84	0.138272727272727	0.113590775073587	-0.00358333333333333	0.302662004202508
MIR101-1	1	65524117	65524191	0.565783926666953	76	0.159336363636364	0.157106914378249	0.0970166666666667	0.212567883631359
MIR1262	1	68649201	68649293	0.565783926666953	76	0.159336363636364	0.157106914378249	0.0970166666666667	0.212567883631359
MIR186	1	71533314	71533399	0.565783926666953	76	0.159336363636364	0.157106914378249	0.097025	0.21256989064562
MIR190B	1	154166141	154166219	0.927908005307386	68	0.140836363636364	0.0929679436443258	0.135716666666667	0.181679742370686
MIR197	1	110141515	110141589	0.785948739643719	71	0.143354545454545	0.115205914463072	0.109033333333333	0.173737023496241
MIR2682	1	98510799	98510907	0.486502997608126	78	0.135981818181818	0.11464910656592	0.0724666666666667	0.184311782947627
MIR30C1	1	41222956	41223044	0.316385593138857	83	0.1632	0.178850630415439	0.0932583333333333	0.329373431225061
MIR30E	1	41220027	41220118	0.316385593138857	83	0.1632	0.178850630415439	0.0932583333333333	0.329373431225061
MIR3117	1	67094123	67094200	0.565783926666953	76	0.159336363636364	0.157106914378249	0.0970166666666667	0.212567883631359
MIR320B1	1	117214371	117214449	0.650549746390371	58	0.141045454545455	0.115595496137491	0.154591666666667	0.189522502661693
MIR3605	1	33797994	33798093	0.0908423922288507	94	0.203881818181818	0.301239292982114	-0.0155416666666667	0.225092839263889
MIR3659	1	38554903	38555001	0.316385593138857	83	0.1632	0.178850630415439	0.0932583333333333	0.329373431225061
MIR3671	1	65523438	65523525	0.565783926666953	76	0.159336363636364	0.157106914378249	0.0970166666666667	0.212567883631359
MIR4255	1	37627164	37627235	0.316385593138857	83	0.1632	0.178850630415439	0.0932583333333333	0.329373431225061
MIR4256	1	113004392	113004455	0.739898141971099	60	0.143354545454545	0.115205914463072	0.154891666666667	0.189499807907474
MIR4257	1	150524405	150524490	0.565783926666953	56	0.128709090909091	0.0998751466036016	0.154591666666667	0.189522502661693
MIR4422	1	55691314	55691396	0.525398682620381	77	0.166818181818182	0.177384609355952	0.0950583333333333	0.281556012377752
MIR4423	1	85599477	85599556	0.694702524558494	73	0.120045454545455	0.0963233550457662	0.0725166666666667	0.184332855224324
MIR4711	1	60198899	60198968	0.235116613094807	86	0.166818181818182	0.177384609355952	0.037425	0.20676066587856
MIR4781	1	54519752	54519827	0.103708513857928	93	0.1632	0.178850630415439	0.0116416666666667	0.199763043530594
MIR4794	1	65045530	65045604	0.565783926666953	76	0.159336363636364	0.157106914378249	0.0970166666666667	0.212567883631359
MIR548AA1	1	100178486	100178513	0.650549746390371	74	0.135863636363636	0.114717089160484	0.0846083333333333	0.182013058763942
MIR548D1	1	100178486	100178513	0.650549746390371	74	0.135863636363636	0.114717089160484	0.0846083333333333	0.182013058763942
MIR553	1	100746797	100746864	0.650549746390371	74	0.135863636363636	0.114717089160484	0.0846083333333333	0.182013058763942
MIR554	1	151518272	151518367	0.880111946204287	63	0.128236363636364	0.1016746701271	0.135716666666667	0.181679742370686
MIR760	1	94312388	94312467	0.287547020216289	84	0.138272727272727	0.113590775073587	-0.00358333333333333	0.302662004202508
MIR765	1	156905923	156906036	0.694702524558494	59	0.149872727272727	0.0734348567222554	0.215066666666667	0.17113367626366
MIR9-1	1	156390133	156390221	0.694702524558494	59	0.149872727272727	0.0734348567222554	0.215066666666667	0.17113367626366
MIR92B	1	155164968	155165063	0.694702524558494	59	0.149872727272727	0.0734348567222554	0.215066666666667	0.17113367626366
MIR942	1	117637265	117637350	0.650549746390371	58	0.141045454545455	0.115595496137491	0.154591666666667	0.189522502661693
MKNK1	1	47023090	47082563	0.316385593138857	83	0.1632	0.178850630415439	0.0939583333333333	0.329407955024364
MLLT11	1	151032151	151040973	0.927908005307386	68	0.128709090909091	0.0998751466036016	0.0522083333333333	0.344076628511555
MMACHC	1	45965856	45976739	0.316385593138857	83	0.1632	0.178850630415439	0.0939583333333333	0.329407955024364
MNDA	1	158801168	158819270	0.694702524558494	59	0.149872727272727	0.0734348567222554	0.215066666666667	0.17113367626366
MOB3C	1	47073387	47082563	0.316385593138857	83	0.1632	0.178850630415439	0.0939583333333333	0.329407955024364
MOV10	1	113217048	113243368	0.739898141971099	60	0.143354545454545	0.115205914463072	0.154891666666667	0.189499807907474
MPL	1	43803475	43820135	0.316385593138857	83	0.1632	0.178850630415439	0.0932583333333333	0.329373431225061
MRPL24	1	156707094	156710923	0.694702524558494	59	0.149872727272727	0.0734348567222554	0.215066666666667	0.17113367626366
MRPL37	1	54665840	54684056	0.316385593138857	83	0.1632	0.178850630415439	0.0717166666666667	0.281559403818782
MRPL9	1	151732123	151736040	0.927908005307386	68	0.140836363636364	0.0929679436443258	0.135716666666667	0.181679742370686
MRPS15	1	36921362	36930040	0.316385593138857	83	0.1632	0.178850630415439	0.0932583333333333	0.329373431225061
MRPS21	1	150266269	150280819	0.565783926666953	56	0.128709090909091	0.0998751466036016	0.154591666666667	0.189522502661693
MSH4	1	76262556	76378923	0.694702524558494	73	0.120045454545455	0.0963233550457662	0.0725166666666667	0.184332855224324
MSTO1	1	155580007	155584758	0.694702524558494	59	0.149872727272727	0.0734348567222554	0.215066666666667	0.17113367626366
MSTO2P	1	155715609	155721369	0.694702524558494	59	0.149872727272727	0.0734348567222554	0.215066666666667	0.17113367626366
MTF1	1	38275239	38325292	0.316385593138857	83	0.1632	0.178850630415439	0.0932583333333333	0.329373431225061
MTF2	1	93544792	93604638	0.287547020216289	84	0.138272727272727	0.113590775073587	-0.00358333333333333	0.302662004202508
MTMR11	1	149900543	149908791	0.565783926666953	56	0.128709090909091	0.0998751466036016	0.154591666666667	0.189522502661693
MTMR9LP	1	32697261	32707311	0.0908423922288507	94	0.203881818181818	0.301239292982114	-0.0155416666666667	0.225092839263889
MTX1	1	155178490	155183624	0.694702524558494	59	0.149872727272727	0.0734348567222554	0.215066666666667	0.17113367626366
MUTYH	1	45794914	45806142	0.316385593138857	83	0.1632	0.178850630415439	0.0939583333333333	0.329407955024364
MYBPHL	1	109834987	109849663	0.785948739643719	71	0.143354545454545	0.115205914463072	0.109033333333333	0.173737023496241
MYCBP	1	39328162	39347298	0.316385593138857	83	0.1632	0.178850630415439	0.0932583333333333	0.329373431225061
MYCL1	1	40361096	40367687	0.316385593138857	83	0.1632	0.178850630415439	0.0932583333333333	0.329373431225061
MYSM1	1	59120411	59165747	0.235116613094807	86	0.166818181818182	0.177384609355952	0.037425	0.20676066587856
Mir_448	1	95550008	95550119	0.486502997608126	78	0.135981818181818	0.11464910656592	0.0717666666666667	0.184033634936331
Mir_590	1	87777577	87777676	0.486502997608126	78	0.138272727272727	0.113590775073587	0.0725166666666667	0.184332855224324
NASP	1	46049660	46084578	0.316385593138857	83	0.1632	0.178850630415439	0.0939583333333333	0.329407955024364
NBPF12	1	146334190	146467639	0.346999211583947	50	0.121118181818182	0.0974516168996884	0.154591666666667	0.189522502661693
NBPF15	1	148558188	148596267	0.565783926666953	56	0.128709090909091	0.0998751466036016	0.154591666666667	0.189522502661693
NBPF16	1	148739442	148758311	0.565783926666953	56	0.128709090909091	0.0998751466036016	0.154591666666667	0.189522502661693
NBPF6	1	108992904	109013260	0.785948739643719	71	0.143354545454545	0.115205914463072	0.109033333333333	0.173737023496241
NBPF7	1	120377388	120387779	0.650549746390371	58	0.139954545454545	0.114222233944503	0.154591666666667	0.189522502661693
NCDN	1	36023393	36032380	0.316385593138857	83	0.1632	0.178850630415439	0.0932583333333333	0.329373431225061
NCSTN	1	160313063	160328742	0.379339061799689	51	0.149872727272727	0.0734348567222554	0.271541666666667	0.234879119619717
NDUFS5	1	39491967	39500308	0.316385593138857	83	0.1632	0.178850630415439	0.0932583333333333	0.329373431225061
NEGR1	1	71868625	72748405	0.565783926666953	76	0.159336363636364	0.157106914378249	0.097025	0.21256989064562
NES	1	156638555	156647189	0.694702524558494	59	0.149872727272727	0.0734348567222554	0.215066666666667	0.17113367626366
NEXN	1	78354200	78409578	0.694702524558494	73	0.120045454545455	0.0963233550457662	0.0725166666666667	0.184332855224324
NFIA	1	61542946	61928460	0.565783926666953	76	0.159336363636364	0.157106914378249	0.0970166666666667	0.212567883631359
NFYC	1	41157242	41237276	0.316385593138857	83	0.1632	0.178850630415439	0.0932583333333333	0.329373431225061
NGF	1	115828537	115880857	0.650549746390371	58	0.141045454545455	0.115595496137491	0.154891666666667	0.189499807907474
NHLH1	1	160336861	160342638	0.379339061799689	51	0.149872727272727	0.0734348567222554	0.271541666666667	0.234879119619717
NHLH2	1	116378999	116383747	0.650549746390371	58	0.141045454545455	0.115595496137491	0.154891666666667	0.189499807907474
NOTCH2	1	120454176	120612317	0.650549746390371	58	0.139954545454545	0.114222233944503	0.154591666666667	0.189522502661693
NPR1	1	153651164	153666468	0.927908005307386	68	0.140836363636364	0.0929679436443258	0.135716666666667	0.181679742370686
NRAS	1	115247085	115259515	0.650549746390371	58	0.141045454545455	0.115595496137491	0.154891666666667	0.189499807907474
NRD1	1	52254866	52344609	0.346999211583947	82	0.1632	0.178850630415439	0.0985416666666667	0.330074386818083
NSUN4	1	46806390	46830690	0.316385593138857	83	0.1632	0.178850630415439	0.0939583333333333	0.329407955024364
NT5C1A	1	40124793	40137710	0.316385593138857	83	0.1632	0.178850630415439	0.0932583333333333	0.329373431225061
NTNG1	1	107682629	108024475	0.880111946204287	69	0.136545454545455	0.117790486573716	0.109033333333333	0.173737023496241
NTRK1	1	156785542	156851642	0.694702524558494	59	0.149872727272727	0.0734348567222554	0.215066666666667	0.17113367626366
NUDT17	1	145586493	145590461	0.346999211583947	50	0.121118181818182	0.0974516168996884	0.154591666666667	0.189522502661693
NUP210L	1	153965168	154127592	0.927908005307386	68	0.140836363636364	0.0929679436443258	0.135716666666667	0.181679742370686
OAZ3	1	151735445	151743806	0.927908005307386	68	0.140836363636364	0.0929679436443258	0.135716666666667	0.181679742370686
ODF2L	1	86812507	86862025	0.739898141971099	72	0.118054545454545	0.096566322945801	0.0725166666666667	0.184332855224324
OLFM3	1	102268127	102462790	0.650549746390371	74	0.135863636363636	0.114717089160484	0.0846083333333333	0.182013058763942
OLFML3	1	114522030	114524876	0.650549746390371	58	0.141045454545455	0.115595496137491	0.154891666666667	0.189499807907474
OMA1	1	58939504	59012446	0.235116613094807	86	0.166818181818182	0.177384609355952	0.037425	0.20676066587856
OR10J1	1	159409512	159410600	0.694702524558494	59	0.149872727272727	0.0734348567222554	0.215066666666667	0.17113367626366
OR10J3	1	159283460	159284449	0.694702524558494	59	0.149872727272727	0.0734348567222554	0.215066666666667	0.17113367626366
OR10J5	1	159504868	159505797	0.694702524558494	59	0.149872727272727	0.0734348567222554	0.215066666666667	0.17113367626366
OR10K1	1	158435352	158436293	0.694702524558494	59	0.149872727272727	0.0734348567222554	0.215066666666667	0.17113367626366
OR10K2	1	158389718	158390656	0.694702524558494	59	0.149872727272727	0.0734348567222554	0.215066666666667	0.17113367626366
OR10R2	1	158449668	158450675	0.694702524558494	59	0.149872727272727	0.0734348567222554	0.215066666666667	0.17113367626366
OR10T2	1	158368312	158369256	0.694702524558494	59	0.149872727272727	0.0734348567222554	0.215066666666667	0.17113367626366
OR10X1	1	158548709	158549689	0.694702524558494	59	0.149872727272727	0.0734348567222554	0.215066666666667	0.17113367626366
OR10Z1	1	158576229	158577170	0.694702524558494	59	0.149872727272727	0.0734348567222554	0.215066666666667	0.17113367626366
OR6K2	1	158669468	158670442	0.694702524558494	59	0.149872727272727	0.0734348567222554	0.215066666666667	0.17113367626366
OR6K3	1	158686958	158687905	0.694702524558494	59	0.149872727272727	0.0734348567222554	0.215066666666667	0.17113367626366
OR6K6	1	158724606	158725637	0.694702524558494	59	0.149872727272727	0.0734348567222554	0.215066666666667	0.17113367626366
OR6N1	1	158735534	158736472	0.694702524558494	59	0.149872727272727	0.0734348567222554	0.215066666666667	0.17113367626366
OR6N2	1	158746472	158747425	0.694702524558494	59	0.149872727272727	0.0734348567222554	0.215066666666667	0.17113367626366
OR6P1	1	158532441	158533394	0.694702524558494	59	0.149872727272727	0.0734348567222554	0.215066666666667	0.17113367626366
OR6Y1	1	158516918	158517895	0.694702524558494	59	0.149872727272727	0.0734348567222554	0.215066666666667	0.17113367626366
ORC1	1	52838501	52870143	0.346999211583947	82	0.1632	0.178850630415439	0.0985416666666667	0.330074386818083
OSBPL9	1	52042851	52254891	0.346999211583947	82	0.1632	0.178850630415439	0.0985416666666667	0.330074386818083
OSCP1	1	36883507	36916086	0.316385593138857	83	0.1632	0.178850630415439	0.0932583333333333	0.329373431225061
OTUD7B	1	149912232	149982686	0.565783926666953	56	0.128709090909091	0.0998751466036016	0.154591666666667	0.189522502661693
OVGP1	1	111956937	111970399	0.739898141971099	60	0.143354545454545	0.115205914463072	0.154891666666667	0.189499807907474
OXCT2	1	40235197	40237020	0.316385593138857	83	0.1632	0.178850630415439	0.0932583333333333	0.329373431225061
PABPC4	1	40026485	40042521	0.316385593138857	83	0.1632	0.178850630415439	0.0932583333333333	0.329373431225061
PALMD	1	100111431	100160097	0.650549746390371	74	0.135863636363636	0.114717089160484	0.0846083333333333	0.182013058763942
PAQR6	1	156213207	156217843	0.694702524558494	59	0.149872727272727	0.0734348567222554	0.215066666666667	0.17113367626366
PARS2	1	55222571	55230226	0.525398682620381	77	0.166818181818182	0.177384609355952	0.0950583333333333	0.281556012377752
PBXIP1	1	154916559	154928567	0.927908005307386	68	0.140836363636364	0.0929679436443258	0.135716666666667	0.181679742370686
PCSK9	1	55505149	55530526	0.525398682620381	77	0.166818181818182	0.177384609355952	0.0950583333333333	0.281556012377752
PDE4B	1	66258193	66840262	0.565783926666953	76	0.159336363636364	0.157106914378249	0.0970166666666667	0.212567883631359
PDE4DIP	1	144676437	145076186	0.739898141971099	60	0.231190909090909	0.375113466712528	0.154591666666667	0.189522502661693
PDIA3P	1	146649430	146651528	0.346999211583947	50	0.121118181818182	0.0974516168996884	0.154591666666667	0.189522502661693
PDZK1IP1	1	47649261	47655771	0.316385593138857	83	0.1632	0.178850630415439	0.0939583333333333	0.329407955024364
PDZK1P1	1	147466094	147484331	0.346999211583947	50	0.121118181818182	0.0974516168996884	0.154591666666667	0.189522502661693
PEA15	1	160175125	160185162	0.379339061799689	51	0.149872727272727	0.0734348567222554	0.271541666666667	0.234879119619717
PEAR1	1	156863523	156886226	0.694702524558494	59	0.149872727272727	0.0734348567222554	0.215066666666667	0.17113367626366
PEX11B	1	145516165	145523732	0.346999211583947	50	0.121118181818182	0.0974516168996884	0.154591666666667	0.189522502661693
PFN1P2	1	144610815	144612727	0.739898141971099	60	0.231190909090909	0.375113466712528	0.154591666666667	0.189522502661693
PGCP1	1	111927141	111932473	0.739898141971099	60	0.143354545454545	0.115205914463072	0.154891666666667	0.189499807907474
PGLYRP3	1	153270338	153283194	0.927908005307386	68	0.140836363636364	0.0929679436443258	0.135716666666667	0.181679742370686
PGLYRP4	1	153302597	153321022	0.927908005307386	68	0.140836363636364	0.0929679436443258	0.135716666666667	0.181679742370686
PGM1	1	64058947	64125916	0.565783926666953	76	0.159336363636364	0.157106914378249	0.0970166666666667	0.212567883631359
PHC2	1	33789224	33896615	0.0908423922288507	94	0.203881818181818	0.301239292982114	-0.0155416666666667	0.225092839263889
PHGDH	1	120254419	120286849	0.650549746390371	58	0.139954545454545	0.114222233944503	0.154591666666667	0.189522502661693
PHTF1	1	114239824	114302098	0.650549746390371	58	0.141045454545455	0.115595496137491	0.154891666666667	0.189499807907474
PI4KB	1	151264273	151300191	0.880111946204287	63	0.128709090909091	0.0998751466036016	0.135716666666667	0.181679742370686
PIAS3	1	145575290	145586546	0.346999211583947	50	0.121118181818182	0.0974516168996884	0.154591666666667	0.189522502661693
PIGK	1	77554667	77685132	0.694702524558494	73	0.120045454545455	0.0963233550457662	0.0725166666666667	0.184332855224324
PIGM	1	159997462	160001783	0.379339061799689	51	0.149872727272727	0.0734348567222554	0.271541666666667	0.234879119619717
PIK3R3	1	46505812	46642160	0.316385593138857	83	0.1632	0.178850630415439	0.0939583333333333	0.329407955024364
PIN1P1	1	70385005	70386000	0.785948739643719	71	0.159336363636364	0.157106914378249	0.13905	0.265869039874214
PIP5K1A	1	151171021	151222007	0.880111946204287	63	0.128709090909091	0.0998751466036016	0.135716666666667	0.181679742370686
PKLR	1	155259084	155271225	0.694702524558494	59	0.149872727272727	0.0734348567222554	0.215066666666667	0.17113367626366
PKN2	1	89149922	89301938	0.287547020216289	84	0.138272727272727	0.113590775073587	-0.00358333333333333	0.302662004202508
PLEKHO1	1	150121767	150131841	0.565783926666953	56	0.128709090909091	0.0998751466036016	0.154591666666667	0.189522502661693
PLK3	1	45266036	45271667	0.316385593138857	83	0.1632	0.178850630415439	0.0939583333333333	0.329407955024364
PMF1-BGLAP	1	156182779	156213123	0.694702524558494	59	0.149872727272727	0.0734348567222554	0.215066666666667	0.17113367626366
PMVK	1	154897208	154909484	0.927908005307386	68	0.140836363636364	0.0929679436443258	0.135716666666667	0.181679742370686
PODN	1	53527724	53551174	0.103708513857928	93	0.1632	0.178850630415439	0.013625	0.201307711657371
POLR3C	1	145592605	145610884	0.346999211583947	50	0.121118181818182	0.0974516168996884	0.154591666666667	0.189522502661693
POLR3GL	1	145456236	145470387	0.346999211583947	50	0.121118181818182	0.0974516168996884	0.154591666666667	0.189522502661693
POMGNT1	1	46654353	46685977	0.316385593138857	83	0.1632	0.178850630415439	0.0939583333333333	0.329407955024364
POU3F1	1	38509523	38512450	0.316385593138857	83	0.1632	0.178850630415439	0.0932583333333333	0.329373431225061
PPAP2B	1	56960419	57045257	0.235116613094807	86	0.166818181818182	0.177384609355952	0.037425	0.20676066587856
PPCS	1	42922173	42926086	0.316385593138857	83	0.1632	0.178850630415439	0.0932583333333333	0.329373431225061
PPIAL4B	1	149553003	149553787	0.565783926666953	56	0.128709090909091	0.0998751466036016	0.154591666666667	0.189522502661693
PPIAL4E	1	148644011	148644795	0.565783926666953	56	0.128709090909091	0.0998751466036016	0.154591666666667	0.189522502661693
PPIAL4G	1	143767144	143767881	0.739898141971099	60	0.231190909090909	0.375113466712528	0.154591666666667	0.189522502661693
PPIEL	1	39987952	40025370	0.316385593138857	83	0.1632	0.178850630415439	0.0932583333333333	0.329373431225061
PPIE	1	40204517	40229586	0.316385593138857	83	0.1632	0.178850630415439	0.0932583333333333	0.329373431225061
PPIH	1	43124048	43142429	0.316385593138857	83	0.1632	0.178850630415439	0.0932583333333333	0.329373431225061
PPM1J	1	113252616	113257950	0.739898141971099	60	0.143354545454545	0.115205914463072	0.154891666666667	0.189499807907474
PPT1	1	40538382	40563142	0.316385593138857	83	0.1632	0.178850630415439	0.0932583333333333	0.329373431225061
PRCC	1	156737274	156770609	0.694702524558494	59	0.149872727272727	0.0734348567222554	0.215066666666667	0.17113367626366
PRDX1	1	45976707	45988562	0.316385593138857	83	0.1632	0.178850630415439	0.0939583333333333	0.329407955024364
PRKAA2	1	57110990	57181008	0.235116613094807	86	0.166818181818182	0.177384609355952	0.037425	0.20676066587856
PRKAB2	1	146626685	146644129	0.346999211583947	50	0.121118181818182	0.0974516168996884	0.154591666666667	0.189522502661693
PRKACB	1	84543636	84704181	0.694702524558494	73	0.120045454545455	0.0963233550457662	0.0725166666666667	0.184332855224324
PRMT6	1	107599267	107601916	0.880111946204287	69	0.136545454545455	0.117790486573716	0.109033333333333	0.173737023496241
PROK1	1	110993788	110999976	0.739898141971099	60	0.143354545454545	0.115205914463072	0.154891666666667	0.189499807907474
PRPF38A	1	52870219	52883992	0.346999211583947	82	0.1632	0.178850630415439	0.0985416666666667	0.330074386818083
PRPF38B	1	109234932	109244422	0.785948739643719	71	0.143354545454545	0.115205914463072	0.109033333333333	0.173737023496241
PRPF3	1	150293928	150325704	0.565783926666953	56	0.128709090909091	0.0998751466036016	0.154591666666667	0.189522502661693
PRR9	1	153190060	153191793	0.927908005307386	68	0.140836363636364	0.0929679436443258	0.135716666666667	0.181679742370686
PRUNE	1	150980973	151008189	0.927908005307386	68	0.128709090909091	0.0998751466036016	0.0522083333333333	0.344076628511555
PSMA5	1	109941653	109969108	0.785948739643719	71	0.143354545454545	0.115205914463072	0.109033333333333	0.173737023496241
PSMB2	1	36035413	36107445	0.316385593138857	83	0.1632	0.178850630415439	0.0932583333333333	0.329373431225061
PSMB4	1	151372041	151374412	0.975933341123811	65	0.1811	0.232167189757726	0.135716666666667	0.181679742370686
PSMD4	1	151227197	151239954	0.880111946204287	63	0.128709090909091	0.0998751466036016	0.135716666666667	0.181679742370686
PSRC1	1	109822176	109825808	0.785948739643719	71	0.143354545454545	0.115205914463072	0.109033333333333	0.173737023496241
PTBP2	1	97187175	97280605	0.486502997608126	78	0.135981818181818	0.11464910656592	0.0717666666666667	0.184033634936331
PTCH2	1	45285516	45308616	0.316385593138857	83	0.1632	0.178850630415439	0.0939583333333333	0.329407955024364
PTGER3	1	71318036	71513491	0.565783926666953	76	0.159336363636364	0.157106914378249	0.097025	0.21256989064562
PTGFRN	1	117452689	117532972	0.650549746390371	58	0.141045454545455	0.115595496137491	0.154591666666667	0.189522502661693
PTGFR	1	78956728	79006386	0.694702524558494	73	0.120045454545455	0.0963233550457662	0.0725166666666667	0.184332855224324
PTP4A2	1	32372022	32403988	0.0908423922288507	94	0.203881818181818	0.301239292982114	-0.0155416666666667	0.225092839263889
PTPN22	1	114356433	114414375	0.650549746390371	58	0.141045454545455	0.115595496137491	0.154891666666667	0.189499807907474
PYGO2	1	154929502	154934258	0.927908005307386	68	0.140836363636364	0.0929679436443258	0.135716666666667	0.181679742370686
PYHIN1	1	158901337	158946849	0.694702524558494	59	0.149872727272727	0.0734348567222554	0.215066666666667	0.17113367626366
RAB13	1	153954128	153958806	0.927908005307386	68	0.140836363636364	0.0929679436443258	0.135716666666667	0.181679742370686
RAB25	1	156030966	156040295	0.694702524558494	59	0.149872727272727	0.0734348567222554	0.215066666666667	0.17113367626366
RAB3B	1	52373628	52456436	0.346999211583947	82	0.1632	0.178850630415439	0.0985416666666667	0.330074386818083
RABGGTB	1	76251886	76260764	0.694702524558494	73	0.120045454545455	0.0963233550457662	0.0725166666666667	0.184332855224324
RAD54L	1	46713367	46744145	0.316385593138857	83	0.1632	0.178850630415439	0.0939583333333333	0.329407955024364
RAP1A	1	112085055	112256101	0.739898141971099	60	0.143354545454545	0.115205914463072	0.154891666666667	0.189499807907474
RAVER2	1	65210778	65298914	0.565783926666953	76	0.159336363636364	0.157106914378249	0.0970166666666667	0.212567883631359
RBBP4	1	33116749	33151812	0.0908423922288507	94	0.203881818181818	0.301239292982114	-0.0155416666666667	0.225092839263889
RBM8A	1	145507557	145513535	0.346999211583947	50	0.121118181818182	0.0974516168996884	0.154591666666667	0.189522502661693
RBMXL1	1	89445139	89458643	0.287547020216289	84	0.138272727272727	0.113590775073587	-0.00358333333333333	0.302662004202508
REG4	1	120336641	120354203	0.650549746390371	58	0.139954545454545	0.114222233944503	0.154591666666667	0.189522502661693
RHBDL2	1	39351479	39407456	0.316385593138857	83	0.1632	0.178850630415439	0.0932583333333333	0.329373431225061
RHBG	1	156339003	156355011	0.694702524558494	59	0.149872727272727	0.0734348567222554	0.215066666666667	0.17113367626366
RHOC	1	113243749	113250025	0.739898141971099	60	0.143354545454545	0.115205914463072	0.154891666666667	0.189499807907474
RIMKLA	1	42846468	42889900	0.316385593138857	83	0.1632	0.178850630415439	0.0932583333333333	0.329373431225061
RIMS3	1	41086352	41131324	0.316385593138857	83	0.1632	0.178850630415439	0.0932583333333333	0.329373431225061
RIT1	1	155867601	155881177	0.694702524558494	59	0.149872727272727	0.0734348567222554	0.215066666666667	0.17113367626366
RLF	1	40627041	40706593	0.316385593138857	83	0.1632	0.178850630415439	0.0932583333333333	0.329373431225061
RNF115	1	145611036	145688776	0.346999211583947	50	0.121118181818182	0.0974516168996884	0.154591666666667	0.189522502661693
RNF11	1	51701945	51739119	0.346999211583947	82	0.1632	0.178850630415439	0.0985416666666667	0.330074386818083
RNF19B	1	33402050	33430286	0.0908423922288507	94	0.203881818181818	0.301239292982114	-0.0155416666666667	0.225092839263889
RNF220	1	44870960	45117396	0.316385593138857	83	0.1632	0.178850630415439	0.0939583333333333	0.329407955024364
RNPC3	1	104068578	104097859	0.650549746390371	74	0.135863636363636	0.114717089160484	0.0846083333333333	0.182013058763942
ROR1	1	64239690	64644707	0.565783926666953	76	0.159336363636364	0.157106914378249	0.0970166666666667	0.212567883631359
RORC	1	151778547	151804348	0.927908005307386	68	0.140836363636364	0.0929679436443258	0.135716666666667	0.181679742370686
RP11-165H20.1	1	111823146	111828730	0.739898141971099	60	0.143354545454545	0.115205914463072	0.154891666666667	0.189499807907474
RPAP2	1	92764522	92853732	0.287547020216289	84	0.138272727272727	0.113590775073587	-0.00358333333333333	0.302662004202508
RPE65	1	68894507	68915642	0.565783926666953	76	0.159336363636364	0.157106914378249	0.0970166666666667	0.212567883631359
RPF1	1	84944920	84964033	0.694702524558494	73	0.120045454545455	0.0963233550457662	0.0725166666666667	0.184332855224324
RPL5	1	93297594	93307481	0.287547020216289	84	0.138272727272727	0.113590775073587	-0.00358333333333333	0.302662004202508
RPRD2	1	150336990	150449041	0.565783926666953	56	0.128709090909091	0.0998751466036016	0.154591666666667	0.189522502661693
RPS15AP10	1	46111452	46112357	0.316385593138857	83	0.1632	0.178850630415439	0.0939583333333333	0.329407955024364
RPS27	1	153963239	153964631	0.927908005307386	68	0.140836363636364	0.0929679436443258	0.135716666666667	0.181679742370686
RPS8	1	45241246	45244412	0.316385593138857	83	0.1632	0.178850630415439	0.0939583333333333	0.329407955024364
RPTN	1	152126071	152131704	0.927908005307386	68	0.140836363636364	0.0929679436443258	0.135716666666667	0.181679742370686
RRAGC	1	39305015	39340166	0.316385593138857	83	0.1632	0.178850630415439	0.0932583333333333	0.329373431225061
RRNAD1	1	156698263	156706752	0.694702524558494	59	0.149872727272727	0.0734348567222554	0.215066666666667	0.17113367626366
RSBN1	1	114304454	114355070	0.650549746390371	58	0.141045454545455	0.115595496137491	0.154891666666667	0.189499807907474
RSPO1	1	38076951	38100595	0.316385593138857	83	0.1632	0.178850630415439	0.0932583333333333	0.329373431225061
RTCA	1	100731714	100758325	0.650549746390371	74	0.135863636363636	0.114717089160484	0.0846083333333333	0.182013058763942
RUSC1-AS1	1	155286654	155293938	0.694702524558494	59	0.149872727272727	0.0734348567222554	0.215066666666667	0.17113367626366
RUSC1	1	155290640	155300909	0.694702524558494	59	0.149872727272727	0.0734348567222554	0.215066666666667	0.17113367626366
RWDD3	1	95699711	95712781	0.486502997608126	78	0.135981818181818	0.11464910656592	0.0717666666666667	0.184033634936331
RXFP4	1	155911480	155912625	0.694702524558494	59	0.149872727272727	0.0734348567222554	0.215066666666667	0.17113367626366
S100A10	1	151955386	151966714	0.927908005307386	68	0.140836363636364	0.0929679436443258	0.135716666666667	0.181679742370686
S100A11	1	152004982	152009511	0.927908005307386	68	0.140836363636364	0.0929679436443258	0.135716666666667	0.181679742370686
S100A12	1	153346184	153348075	0.927908005307386	68	0.140836363636364	0.0929679436443258	0.135716666666667	0.181679742370686
S100A13	1	153591276	153606568	0.927908005307386	68	0.140836363636364	0.0929679436443258	0.135716666666667	0.181679742370686
S100A14	1	153586732	153588808	0.927908005307386	68	0.140836363636364	0.0929679436443258	0.135716666666667	0.181679742370686
S100A16	1	153579367	153585514	0.927908005307386	68	0.140836363636364	0.0929679436443258	0.135716666666667	0.181679742370686
S100A1	1	153600873	153604513	0.927908005307386	68	0.140836363636364	0.0929679436443258	0.135716666666667	0.181679742370686
S100A2	1	153533585	153538306	0.927908005307386	68	0.140836363636364	0.0929679436443258	0.135716666666667	0.181679742370686
S100A3	1	153519809	153521734	0.927908005307386	68	0.140836363636364	0.0929679436443258	0.135716666666667	0.181679742370686
S100A4	1	153516095	153518282	0.927908005307386	68	0.140836363636364	0.0929679436443258	0.135716666666667	0.181679742370686
S100A5	1	153509623	153514241	0.927908005307386	68	0.140836363636364	0.0929679436443258	0.135716666666667	0.181679742370686
S100A6	1	153507076	153508717	0.927908005307386	68	0.140836363636364	0.0929679436443258	0.135716666666667	0.181679742370686
S100A7A	1	153389000	153395701	0.927908005307386	68	0.140836363636364	0.0929679436443258	0.135716666666667	0.181679742370686
S100A7L2	1	153409471	153412503	0.927908005307386	68	0.140836363636364	0.0929679436443258	0.135716666666667	0.181679742370686
S100A7	1	153430220	153433137	0.927908005307386	68	0.140836363636364	0.0929679436443258	0.135716666666667	0.181679742370686
S100A8	1	153362508	153363664	0.927908005307386	68	0.140836363636364	0.0929679436443258	0.135716666666667	0.181679742370686
S100A9	1	153330330	153333503	0.927908005307386	68	0.140836363636364	0.0929679436443258	0.135716666666667	0.181679742370686
S100PBP	1	33283043	33324476	0.0908423922288507	94	0.203881818181818	0.301239292982114	-0.0155416666666667	0.225092839263889
S1PR1	1	101702305	101707076	0.650549746390371	74	0.135863636363636	0.114717089160484	0.0846083333333333	0.182013058763942
SAMD13	1	84764049	84816481	0.694702524558494	73	0.120045454545455	0.0963233550457662	0.0725166666666667	0.184332855224324
SARS	1	109756515	109780804	0.785948739643719	71	0.143354545454545	0.115205914463072	0.109033333333333	0.173737023496241
SASS6	1	100549102	100598511	0.650549746390371	74	0.135863636363636	0.114717089160484	0.0846083333333333	0.182013058763942
SCAMP3	1	155225770	155232176	0.694702524558494	59	0.149872727272727	0.0734348567222554	0.215066666666667	0.17113367626366
SCARNA2	1	109642815	109643234	0.785948739643719	71	0.143354545454545	0.115205914463072	0.109033333333333	0.173737023496241
SCARNA4	1	155895749	155895877	0.694702524558494	59	0.149872727272727	0.0734348567222554	0.215066666666667	0.17113367626366
SCMH1	1	41492871	41707815	0.316385593138857	83	0.1632	0.178850630415439	0.0932583333333333	0.329373431225061
SCNM1	1	151129105	151142773	0.880111946204287	63	0.128709090909091	0.0998751466036016	0.135716666666667	0.181679742370686
SELENBP1	1	151336780	151345164	0.975933341123811	65	0.1811	0.232167189757726	0.135716666666667	0.181679742370686
SELRC1	1	53152014	53164038	0.346999211583947	82	0.1632	0.178850630415439	0.0985416666666667	0.330074386818083
SEMA4A	1	156119735	156147542	0.694702524558494	59	0.149872727272727	0.0734348567222554	0.215066666666667	0.17113367626366
SEMA6C	1	151104163	151119140	0.880111946204287	63	0.128709090909091	0.0998751466036016	0.135716666666667	0.181679742370686
SEP15	1	87328128	87380107	0.486502997608126	78	0.138272727272727	0.113590775073587	0.0725166666666667	0.184332855224324
SERBP1	1	67873493	67896123	0.565783926666953	76	0.159336363636364	0.157106914378249	0.0970166666666667	0.212567883631359
SF3A3	1	38422652	38455761	0.316385593138857	83	0.1632	0.178850630415439	0.0932583333333333	0.329373431225061
SF3B4	1	149895209	149900144	0.565783926666953	56	0.128709090909091	0.0998751466036016	0.154591666666667	0.189522502661693
SFPQ	1	35649201	35658743	0.316385593138857	83	0.1632	0.178850630415439	0.0932583333333333	0.329373431225061
SGIP1	1	66999825	67210768	0.565783926666953	76	0.159336363636364	0.157106914378249	0.0970166666666667	0.212567883631359
SH2D2A	1	156776035	156786640	0.694702524558494	59	0.149872727272727	0.0734348567222554	0.215066666666667	0.17113367626366
SH3D21	1	36771994	36790484	0.316385593138857	83	0.1632	0.178850630415439	0.0932583333333333	0.329373431225061
SH3GLB1	1	87170253	87213867	0.486502997608126	78	0.138272727272727	0.113590775073587	0.0725166666666667	0.184332855224324
SHE	1	154451954	154474526	0.927908005307386	68	0.140836363636364	0.0929679436443258	0.135716666666667	0.181679742370686
SIKE1	1	115312105	115323308	0.650549746390371	58	0.141045454545455	0.115595496137491	0.154891666666667	0.189499807907474
SKINTL	1	48567387	48648100	0.316385593138857	83	0.1632	0.178850630415439	0.0939583333333333	0.329407955024364
SLAMF1	1	160579891	160617081	0.379339061799689	51	0.149872727272727	0.0734348567222554	0.271541666666667	0.234879119619717
SLAMF6	1	160454820	160493052	0.379339061799689	51	0.149872727272727	0.0734348567222554	0.271541666666667	0.234879119619717
SLAMF8	1	159796479	159807282	0.694702524558494	59	0.149872727272727	0.0734348567222554	0.215066666666667	0.17113367626366
SLAMF9	1	159921282	159924044	0.379339061799689	51	0.149872727272727	0.0734348567222554	0.271541666666667	0.234879119619717
SLC16A1	1	113454470	113498975	0.739898141971099	60	0.143354545454545	0.115205914463072	0.154891666666667	0.189499807907474
SLC16A4	1	110905473	110933704	0.739898141971099	60	0.143354545454545	0.115205914463072	0.154891666666667	0.189499807907474
SLC1A7	1	53552851	53608289	0.103708513857928	93	0.1632	0.178850630415439	0.013625	0.201307711657371
SLC25A3P1	1	53904043	53905693	0.103708513857928	93	0.1632	0.178850630415439	0.0116416666666667	0.199763043530594
SLC25A44	1	156163730	156182587	0.694702524558494	59	0.149872727272727	0.0734348567222554	0.215066666666667	0.17113367626366
SLC27A3	1	153747768	153752633	0.927908005307386	68	0.140836363636364	0.0929679436443258	0.135716666666667	0.181679742370686
SLC2A1	1	43391046	43424847	0.316385593138857	83	0.1632	0.178850630415439	0.0932583333333333	0.329373431225061
SLC30A7	1	101361632	101447311	0.650549746390371	74	0.135863636363636	0.114717089160484	0.0846083333333333	0.182013058763942
SLC35A3	1	100435540	100489006	0.650549746390371	74	0.135863636363636	0.114717089160484	0.0846083333333333	0.182013058763942
SLC35D1	1	67465015	67520080	0.565783926666953	76	0.159336363636364	0.157106914378249	0.0970166666666667	0.212567883631359
SLC39A1	1	153931588	153940188	0.927908005307386	68	0.140836363636364	0.0929679436443258	0.135716666666667	0.181679742370686
SLC44A3	1	95285901	95360802	0.486502997608126	78	0.135981818181818	0.11464910656592	0.0717666666666667	0.184033634936331
SLC44A5	1	75667816	76143610	0.694702524558494	73	0.120045454545455	0.0963233550457662	0.0725166666666667	0.184332855224324
SLC50A1	1	155108288	155111334	0.975933341123811	65	0.113563636363636	0.146458221160352	0.135716666666667	0.181679742370686
SLC5A9	1	48688357	48714316	0.316385593138857	83	0.1632	0.178850630415439	0.0939583333333333	0.329407955024364
SLC6A17	1	110693132	110744823	0.785948739643719	71	0.143354545454545	0.115205914463072	0.109141666666667	0.173442956083986
SLC6A9	1	44457172	44497134	0.316385593138857	83	0.1632	0.178850630415439	0.0939583333333333	0.329407955024364
SLFNL1	1	41481269	41487427	0.316385593138857	83	0.1632	0.178850630415439	0.0932583333333333	0.329373431225061
SMAP2	1	40839378	40888998	0.316385593138857	83	0.1632	0.178850630415439	0.0932583333333333	0.329373431225061
SMCP	1	152850798	152857523	0.927908005307386	68	0.140836363636364	0.0929679436443258	0.135716666666667	0.181679742370686
SMG5	1	156219015	156252620	0.694702524558494	59	0.149872727272727	0.0734348567222554	0.215066666666667	0.17113367626366
SNAPIN	1	153631145	153634326	0.927908005307386	68	0.140836363636364	0.0929679436443258	0.135716666666667	0.181679742370686
SNIP1	1	38002142	38019903	0.316385593138857	83	0.1632	0.178850630415439	0.0932583333333333	0.329373431225061
SNORA2	1	84743004	84743140	0.694702524558494	73	0.120045454545455	0.0963233550457662	0.0725166666666667	0.184332855224324
SNORA42	1	155889700	155889833	0.694702524558494	59	0.149872727272727	0.0734348567222554	0.215066666666667	0.17113367626366
SNORA55	1	40033046	40033182	0.316385593138857	83	0.1632	0.178850630415439	0.0932583333333333	0.329373431225061
SNORA66	1	93303575	93303627	0.287547020216289	84	0.138272727272727	0.113590775073587	-0.00358333333333333	0.302662004202508
SNORD21	1	93302846	93302940	0.287547020216289	84	0.138272727272727	0.113590775073587	-0.00358333333333333	0.302662004202508
SNORD38A	1	45243514	45243584	0.316385593138857	83	0.1632	0.178850630415439	0.0939583333333333	0.329407955024364
SNORD38B	1	45244062	45244130	0.316385593138857	83	0.1632	0.178850630415439	0.0939583333333333	0.329407955024364
SNORD45A	1	76253574	76253657	0.694702524558494	73	0.120045454545455	0.0963233550457662	0.0725166666666667	0.184332855224324
SNORD45B	1	76255162	76255232	0.694702524558494	73	0.120045454545455	0.0963233550457662	0.0725166666666667	0.184332855224324
SNORD45C	1	76252757	76252834	0.694702524558494	73	0.120045454545455	0.0963233550457662	0.0725166666666667	0.184332855224324
SNORD55	1	45241537	45241610	0.316385593138857	83	0.1632	0.178850630415439	0.0939583333333333	0.329407955024364
SNX27	1	151584662	151671559	0.880111946204287	63	0.128236363636364	0.1016746701271	0.135716666666667	0.181679742370686
SNX7	1	99127236	99226056	0.486502997608126	78	0.135981818181818	0.11464910656592	0.0724666666666667	0.184311782947627
SORT1	1	109852188	109940563	0.785948739643719	71	0.143354545454545	0.115205914463072	0.109033333333333	0.173737023496241
SPAG17	1	118496288	118727848	0.650549746390371	58	0.141045454545455	0.115595496137491	0.154591666666667	0.189522502661693
SPATA1	1	84972013	85018767	0.694702524558494	73	0.120045454545455	0.0963233550457662	0.0725166666666667	0.184332855224324
SPRR1A	1	152956564	152958290	0.927908005307386	68	0.140836363636364	0.0929679436443258	0.135716666666667	0.181679742370686
SPRR1B	1	153003679	153005376	0.927908005307386	68	0.140836363636364	0.0929679436443258	0.135716666666667	0.181679742370686
SPRR2A	1	153028596	153113969	0.927908005307386	68	0.140836363636364	0.0929679436443258	0.135716666666667	0.181679742370686
SPRR2B	1	153042718	153044084	0.927908005307386	68	0.140836363636364	0.0929679436443258	0.135716666666667	0.181679742370686
SPRR2C	1	153112594	153113969	0.927908005307386	68	0.140836363636364	0.0929679436443258	0.135716666666667	0.181679742370686
SPRR2D	1	153012201	153013594	0.927908005307386	68	0.140836363636364	0.0929679436443258	0.135716666666667	0.181679742370686
SPRR2E	1	153065611	153067001	0.927908005307386	68	0.140836363636364	0.0929679436443258	0.135716666666667	0.181679742370686
SPRR2F	1	153084613	153085989	0.927908005307386	68	0.140836363636364	0.0929679436443258	0.135716666666667	0.181679742370686
SPRR2G	1	153122058	153123427	0.927908005307386	68	0.140836363636364	0.0929679436443258	0.135716666666667	0.181679742370686
SPRR3	1	152974223	152976332	0.927908005307386	68	0.140836363636364	0.0929679436443258	0.135716666666667	0.181679742370686
SPRR4	1	152943128	152945069	0.927908005307386	68	0.140836363636364	0.0929679436443258	0.135716666666667	0.181679742370686
SPTA1	1	158580496	158656506	0.694702524558494	59	0.149872727272727	0.0734348567222554	0.215066666666667	0.17113367626366
SRG7	1	109399839	109401146	0.785948739643719	71	0.143354545454545	0.115205914463072	0.109033333333333	0.173737023496241
SRGAP2B	1	143915748	144094477	0.739898141971099	60	0.231190909090909	0.375113466712528	0.154591666666667	0.189522502661693
SRSF11	1	70671365	70717701	0.565783926666953	76	0.159336363636364	0.157106914378249	0.097025	0.21256989064562
SSBP3	1	54692195	54872092	0.316385593138857	83	0.1632	0.178850630415439	0.0717166666666667	0.281559403818782
SSR2	1	155978839	155990758	0.694702524558494	59	0.149872727272727	0.0734348567222554	0.215066666666667	0.17113367626366
SSX2IP	1	85109390	85156440	0.694702524558494	73	0.120045454545455	0.0963233550457662	0.0725166666666667	0.184332855224324
ST3GAL3	1	44171495	44396831	0.316385593138857	83	0.1632	0.178850630415439	0.0939583333333333	0.329407955024364
ST6GALNAC3	1	76540389	77096669	0.694702524558494	73	0.120045454545455	0.0963233550457662	0.0725166666666667	0.184332855224324
ST6GALNAC5	1	77333186	77531394	0.694702524558494	73	0.120045454545455	0.0963233550457662	0.0725166666666667	0.184332855224324
ST7L	1	113066141	113162405	0.739898141971099	60	0.143354545454545	0.115205914463072	0.154891666666667	0.189499807907474
STIL	1	47715811	47779819	0.316385593138857	83	0.1632	0.178850630415439	0.0939583333333333	0.329407955024364
STK40	1	36805225	36851485	0.316385593138857	83	0.1632	0.178850630415439	0.0932583333333333	0.329373431225061
STXBP3	1	109289285	109352148	0.785948739643719	71	0.143354545454545	0.115205914463072	0.109033333333333	0.173737023496241
SUMO1P3	1	160287055	160288260	0.379339061799689	51	0.149872727272727	0.0734348567222554	0.271541666666667	0.234879119619717
SV2A	1	149874872	149889434	0.565783926666953	56	0.128709090909091	0.0998751466036016	0.154591666666667	0.189522502661693
SYCP1	1	115397455	115537990	0.650549746390371	58	0.141045454545455	0.115595496137491	0.154891666666667	0.189499807907474
SYDE2	1	85623356	85666728	0.694702524558494	73	0.120045454545455	0.0963233550457662	0.0725166666666667	0.184332855224324
SYNC	1	33145507	33168361	0.0908423922288507	94	0.203881818181818	0.301239292982114	-0.0155416666666667	0.225092839263889
SYPL2	1	110009100	110024764	0.785948739643719	71	0.143354545454545	0.115205914463072	0.109033333333333	0.173737023496241
SYT11	1	155829260	155854990	0.694702524558494	59	0.149872727272727	0.0734348567222554	0.215066666666667	0.17113367626366
SYT6	1	114631914	114696472	0.650549746390371	58	0.141045454545455	0.115595496137491	0.154891666666667	0.189499807907474
SZT2	1	43855556	43919918	0.316385593138857	83	0.1632	0.178850630415439	0.0932583333333333	0.329373431225061
TACSTD2	1	59041095	59043166	0.235116613094807	86	0.166818181818182	0.177384609355952	0.037425	0.20676066587856
TAF13	1	109606998	109618624	0.785948739643719	71	0.143354545454545	0.115205914463072	0.109033333333333	0.173737023496241
TAGLN2	1	159887903	159895284	0.379339061799689	51	0.149872727272727	0.0734348567222554	0.271541666666667	0.234879119619717
TAL1	1	47681963	47779819	0.316385593138857	83	0.1632	0.178850630415439	0.0939583333333333	0.329407955024364
TARS2	1	150459920	150479749	0.565783926666953	56	0.128709090909091	0.0998751466036016	0.154591666666667	0.189522502661693
TBX15	1	119425666	119532179	0.650549746390371	58	0.141045454545455	0.115595496137491	0.154591666666667	0.189522502661693
TCEANC2	1	54519274	54578192	0.103708513857928	93	0.1632	0.178850630415439	0.0116416666666667	0.199763043530594
TCHHL1	1	152056620	152061540	0.927908005307386	68	0.140836363636364	0.0929679436443258	0.135716666666667	0.181679742370686
TCHH	1	152078793	152117706	0.927908005307386	68	0.140836363636364	0.0929679436443258	0.135716666666667	0.181679742370686
TCTEX1D1	1	67218140	67244730	0.565783926666953	76	0.159336363636364	0.157106914378249	0.0970166666666667	0.212567883631359
TCTEX1D4	1	45271586	45272957	0.316385593138857	83	0.1632	0.178850630415439	0.0939583333333333	0.329407955024364
TDRD10	1	154474695	154520623	0.927908005307386	68	0.140836363636364	0.0929679436443258	0.135716666666667	0.181679742370686
TDRKH	1	151742583	151763010	0.927908005307386	68	0.140836363636364	0.0929679436443258	0.135716666666667	0.181679742370686
TEKT2	1	36549676	36553876	0.316385593138857	83	0.1632	0.178850630415439	0.0932583333333333	0.329373431225061
TESK2	1	45809555	45956840	0.316385593138857	83	0.1632	0.178850630415439	0.0939583333333333	0.329407955024364
TFAP2E	1	36038971	36060927	0.316385593138857	83	0.1632	0.178850630415439	0.0932583333333333	0.329373431225061
TGFBR3	1	92145900	92371559	0.287547020216289	84	0.138272727272727	0.113590775073587	-0.00358333333333333	0.302662004202508
THBS3	1	155165379	155178969	0.694702524558494	59	0.149872727272727	0.0734348567222554	0.215066666666667	0.17113367626366
THEM4	1	151843343	151882361	0.927908005307386	68	0.140836363636364	0.0929679436443258	0.135716666666667	0.181679742370686
THEM5	1	151819577	151826173	0.927908005307386	68	0.140836363636364	0.0929679436443258	0.135716666666667	0.181679742370686
THRAP3	1	36690017	36770957	0.316385593138857	83	0.1632	0.178850630415439	0.0932583333333333	0.329373431225061
TIE1	1	43766566	43791552	0.316385593138857	83	0.1632	0.178850630415439	0.0932583333333333	0.329373431225061
TM2D1	1	62146719	62191095	0.565783926666953	76	0.159336363636364	0.157106914378249	0.0970166666666667	0.212567883631359
TMCO2	1	40713573	40717365	0.316385593138857	83	0.1632	0.178850630415439	0.0932583333333333	0.329373431225061
TMED5	1	93615299	93646246	0.287547020216289	84	0.138272727272727	0.113590775073587	-0.00358333333333333	0.302662004202508
TMEM125	1	43735665	43739673	0.316385593138857	83	0.1632	0.178850630415439	0.0932583333333333	0.329373431225061
TMEM167B	1	109633403	109639554	0.785948739643719	71	0.143354545454545	0.115205914463072	0.109033333333333	0.173737023496241
TMEM234	1	32680078	32687926	0.0908423922288507	94	0.203881818181818	0.301239292982114	-0.0155416666666667	0.225092839263889
TMEM39B	1	32538503	32568467	0.0908423922288507	94	0.203881818181818	0.301239292982114	-0.0155416666666667	0.225092839263889
TMEM48	1	54231134	54304225	0.103708513857928	93	0.1632	0.178850630415439	0.0116416666666667	0.199763043530594
TMEM53	1	45119501	45140099	0.316385593138857	83	0.1632	0.178850630415439	0.0939583333333333	0.329407955024364
TMEM54	1	33360196	33366953	0.0908423922288507	94	0.203881818181818	0.301239292982114	-0.0155416666666667	0.225092839263889
TMEM56	1	95558073	95710509	0.486502997608126	78	0.135981818181818	0.11464910656592	0.0717666666666667	0.184033634936331
TMEM59	1	54497349	54519111	0.103708513857928	93	0.1632	0.178850630415439	0.0116416666666667	0.199763043530594
TMEM61	1	55446465	55457966	0.525398682620381	77	0.166818181818182	0.177384609355952	0.0950583333333333	0.281556012377752
TMEM69	1	46153847	46160108	0.316385593138857	83	0.1632	0.178850630415439	0.0939583333333333	0.329407955024364
TMEM79	1	156252704	156262234	0.694702524558494	59	0.149872727272727	0.0734348567222554	0.215066666666667	0.17113367626366
TMOD4	1	151142463	151148547	0.880111946204287	63	0.128709090909091	0.0998751466036016	0.135716666666667	0.181679742370686
TNFAIP8L2	1	151129105	151132225	0.880111946204287	63	0.128709090909091	0.0998751466036016	0.135716666666667	0.181679742370686
TOE1	1	45805342	45809650	0.316385593138857	83	0.1632	0.178850630415439	0.0939583333333333	0.329407955024364
TPM3	1	154127780	154164609	0.927908005307386	68	0.140836363636364	0.0929679436443258	0.135716666666667	0.181679742370686
TRAPPC3	1	36602173	36615067	0.316385593138857	83	0.1632	0.178850630415439	0.0932583333333333	0.329373431225061
TRIM33	1	114935399	115053781	0.650549746390371	58	0.141045454545455	0.115595496137491	0.154891666666667	0.189499807907474
TRIM45	1	117653677	117664411	0.650549746390371	58	0.141045454545455	0.115595496137491	0.154591666666667	0.189522502661693
TRIM46	1	155145421	155157445	0.832752252458808	70	0.149872727272727	0.0734348567222554	0.135716666666667	0.181679742370686
TRIM62	1	33611003	33647671	0.0908423922288507	94	0.203881818181818	0.301239292982114	-0.0155416666666667	0.225092839263889
TRIT1	1	40306706	40349177	0.316385593138857	83	0.1632	0.178850630415439	0.0932583333333333	0.329373431225061
TSHB	1	115572415	115576941	0.650549746390371	58	0.141045454545455	0.115595496137491	0.154891666666667	0.189499807907474
TSPAN1	1	46640749	46651634	0.316385593138857	83	0.1632	0.178850630415439	0.0939583333333333	0.329407955024364
TSPAN2	1	115590633	115632121	0.650549746390371	58	0.141045454545455	0.115595496137491	0.154891666666667	0.189499807907474
TSSK3	1	32827862	32829924	0.0908423922288507	94	0.203881818181818	0.301239292982114	-0.0155416666666667	0.225092839263889
TTC22	1	55246752	55266941	0.525398682620381	77	0.166818181818182	0.177384609355952	0.0950583333333333	0.281556012377752
TTC24	1	156549519	156556562	0.694702524558494	59	0.149872727272727	0.0734348567222554	0.215066666666667	0.17113367626366
TTC39A	1	51752930	51810785	0.346999211583947	82	0.1632	0.178850630415439	0.0985416666666667	0.330074386818083
TTC4	1	55181495	55208328	0.525398682620381	77	0.166818181818182	0.177384609355952	0.0950583333333333	0.281556012377752
TTF2	1	117602949	117645491	0.650549746390371	58	0.141045454545455	0.115595496137491	0.154591666666667	0.189522502661693
TTLL7	1	84335057	84464833	0.694702524558494	73	0.120045454545455	0.0963233550457662	0.0725166666666667	0.184332855224324
TUFT1	1	151512781	151556059	0.880111946204287	63	0.128236363636364	0.1016746701271	0.135716666666667	0.181679742370686
TXLNA	1	32645345	32663886	0.0908423922288507	94	0.203881818181818	0.301239292982114	-0.0155416666666667	0.225092839263889
TXNDC12	1	52485804	52521047	0.346999211583947	82	0.1632	0.178850630415439	0.0985416666666667	0.330074386818083
TXNIP	1	145438462	145442628	0.346999211583947	50	0.121118181818182	0.0974516168996884	0.154591666666667	0.189522502661693
TYW3	1	75198836	75232360	0.694702524558494	73	0.120045454545455	0.0963233550457662	0.0725166666666667	0.184332855224324
U80773	1	83439566	83451891	0.694702524558494	73	0.120045454545455	0.0963233550457662	0.0725166666666667	0.184332855224324
UBAP2L	1	154192655	154243986	0.927908005307386	68	0.140836363636364	0.0929679436443258	0.135716666666667	0.181679742370686
UBE2Q1	1	154521051	154531120	0.927908005307386	68	0.140836363636364	0.0929679436443258	0.135716666666667	0.181679742370686
UBE2U	1	64669490	64710027	0.565783926666953	76	0.159336363636364	0.157106914378249	0.0970166666666667	0.212567883631359
UBL4B	1	110655062	110656569	0.785948739643719	71	0.143354545454545	0.115205914463072	0.109141666666667	0.173442956083986
UBQLN4	1	156005092	156023516	0.694702524558494	59	0.149872727272727	0.0734348567222554	0.215066666666667	0.17113367626366
UOX	1	84830641	84863576	0.694702524558494	73	0.120045454545455	0.0963233550457662	0.0725166666666667	0.184332855224324
UQCRH	1	46769380	46782447	0.316385593138857	83	0.1632	0.178850630415439	0.0939583333333333	0.329407955024364
UROD	1	45477805	45481341	0.316385593138857	83	0.1632	0.178850630415439	0.0939583333333333	0.329407955024364
USP1	1	62901975	62917475	0.565783926666953	76	0.159336363636364	0.157106914378249	0.0970166666666667	0.212567883631359
USP24	1	55532032	55681039	0.525398682620381	77	0.166818181818182	0.177384609355952	0.0950583333333333	0.281556012377752
USP33	1	78161674	78225537	0.694702524558494	73	0.120045454545455	0.0963233550457662	0.0725166666666667	0.184332855224324
UTP11L	1	38478384	38490497	0.316385593138857	83	0.1632	0.178850630415439	0.0932583333333333	0.329373431225061
VANGL1	1	116184574	116240845	0.650549746390371	58	0.141045454545455	0.115595496137491	0.154891666666667	0.189499807907474
VANGL2	1	160370231	160398468	0.379339061799689	51	0.149872727272727	0.0734348567222554	0.271541666666667	0.234879119619717
VAV3	1	108113782	108507545	0.880111946204287	69	0.136545454545455	0.117790486573716	0.109033333333333	0.173737023496241
VCAM1	1	101185196	101204601	0.650549746390371	74	0.135863636363636	0.114717089160484	0.0846083333333333	0.182013058763942
VHLL	1	156268415	156269428	0.694702524558494	59	0.149872727272727	0.0734348567222554	0.215066666666667	0.17113367626366
VPS45	1	150039342	150117505	0.565783926666953	56	0.128709090909091	0.0998751466036016	0.154591666666667	0.189522502661693
VPS72	1	151148934	151162640	0.880111946204287	63	0.128709090909091	0.0998751466036016	0.135716666666667	0.181679742370686
VSIG8	1	159804264	159832447	0.694702524558494	59	0.149872727272727	0.0734348567222554	0.215066666666667	0.17113367626366
VTCN1	1	117686209	117753582	0.650549746390371	58	0.141045454545455	0.115595496137491	0.154591666666667	0.189522502661693
WARS2	1	119573839	119683295	0.650549746390371	58	0.141045454545455	0.115595496137491	0.154591666666667	0.189522502661693
WDR3	1	118472372	118503049	0.650549746390371	58	0.141045454545455	0.115595496137491	0.154591666666667	0.189522502661693
WDR47	1	109512838	109584850	0.785948739643719	71	0.143354545454545	0.115205914463072	0.109033333333333	0.173737023496241
WDR63	1	85527993	85598821	0.694702524558494	73	0.120045454545455	0.0963233550457662	0.0725166666666667	0.184332855224324
WDR65	1	43638001	43720029	0.316385593138857	83	0.1632	0.178850630415439	0.0932583333333333	0.329373431225061
WDR77	1	111982512	111991830	0.739898141971099	60	0.143354545454545	0.115205914463072	0.154891666666667	0.189499807907474
WDR78	1	67278572	67390570	0.565783926666953	76	0.159336363636364	0.157106914378249	0.0970166666666667	0.212567883631359
WLS	1	68564142	68698284	0.565783926666953	76	0.159336363636364	0.157106914378249	0.0970166666666667	0.212567883631359
WNT2B	1	113010040	113063910	0.739898141971099	60	0.143354545454545	0.115205914463072	0.154891666666667	0.189499807907474
YARS	1	33240840	33283633	0.0908423922288507	94	0.203881818181818	0.301239292982114	-0.0155416666666667	0.225092839263889
YBX1	1	43148066	43168020	0.316385593138857	83	0.1632	0.178850630415439	0.0932583333333333	0.329373431225061
YIPF1	1	54317392	54355487	0.103708513857928	93	0.1632	0.178850630415439	0.0116416666666667	0.199763043530594
YRDC	1	38268614	38273865	0.316385593138857	83	0.1632	0.178850630415439	0.0932583333333333	0.329373431225061
ZBTB7B	1	154975106	154991001	0.694702524558494	73	0.155772727272727	0.0743157599827801	0.135716666666667	0.181679742370686
ZBTB8A	1	32930658	33071542	0.0908423922288507	94	0.203881818181818	0.301239292982114	-0.0155416666666667	0.225092839263889
ZBTB8B	1	32930658	32953459	0.0908423922288507	94	0.203881818181818	0.301239292982114	-0.0155416666666667	0.225092839263889
ZBTB8OS	1	33065773	33116185	0.0908423922288507	94	0.203881818181818	0.301239292982114	-0.0155416666666667	0.225092839263889
ZC3H12A	1	37940119	37949978	0.316385593138857	83	0.1632	0.178850630415439	0.0932583333333333	0.329373431225061
ZCCHC11	1	52888948	53019130	0.346999211583947	82	0.1632	0.178850630415439	0.0985416666666667	0.330074386818083
ZFYVE9	1	52608046	52812358	0.346999211583947	82	0.1632	0.178850630415439	0.0985416666666667	0.330074386818083
ZMPSTE24	1	40723733	40759856	0.316385593138857	83	0.1632	0.178850630415439	0.0932583333333333	0.329373431225061
ZMYM1	1	35544972	35581455	0.316385593138857	83	0.1632	0.178850630415439	0.0932583333333333	0.329373431225061
ZMYM4	1	35734568	35887545	0.316385593138857	83	0.1632	0.178850630415439	0.0932583333333333	0.329373431225061
ZMYM6NB	1	35447127	35450948	0.316385593138857	83	0.1632	0.178850630415439	0.0932583333333333	0.329373431225061
ZMYM6	1	35449368	35497569	0.316385593138857	83	0.1632	0.178850630415439	0.0932583333333333	0.329373431225061
ZMYND12	1	42896001	42921938	0.316385593138857	83	0.1632	0.178850630415439	0.0932583333333333	0.329373431225061
ZNF326	1	90460678	90494094	0.287547020216289	84	0.138272727272727	0.113590775073587	-0.00358333333333333	0.302662004202508
ZNF362	1	33722174	33766320	0.0908423922288507	94	0.203881818181818	0.301239292982114	-0.0155416666666667	0.225092839263889
ZNF642	1	40943302	40962015	0.316385593138857	83	0.1632	0.178850630415439	0.0932583333333333	0.329373431225061
ZNF643	1	40915774	40929390	0.316385593138857	83	0.1632	0.178850630415439	0.0932583333333333	0.329373431225061
ZNF644	1	91380857	91487812	0.287547020216289	84	0.138272727272727	0.113590775073587	-0.00358333333333333	0.302662004202508
ZNF684	1	40997233	41013841	0.316385593138857	83	0.1632	0.178850630415439	0.0932583333333333	0.329373431225061
ZNF687	1	151254094	151264381	0.880111946204287	63	0.128709090909091	0.0998751466036016	0.135716666666667	0.181679742370686
ZNF691	1	43312244	43318146	0.316385593138857	83	0.1632	0.178850630415439	0.0932583333333333	0.329373431225061
ZNF697	1	120162000	120190390	0.650549746390371	58	0.139954545454545	0.114222233944503	0.154591666666667	0.189522502661693
ZNHIT6	1	86115106	86174116	0.739898141971099	72	0.118054545454545	0.096566322945801	0.0725166666666667	0.184332855224324
ZRANB2-AS1	1	71512189	71532865	0.565783926666953	76	0.159336363636364	0.157106914378249	0.097025	0.21256989064562
ZRANB2	1	71528974	71546972	0.565783926666953	76	0.159336363636364	0.157106914378249	0.097025	0.21256989064562
ZSCAN20	1	33938232	33961995	0.287547020216289	84	0.203881818181818	0.301239292982114	0.0922833333333333	0.330728619410189
ZSWIM5	1	45482076	45672250	0.316385593138857	83	0.1632	0.178850630415439	0.0939583333333333	0.329407955024364
ZYG11A	1	53308183	53360247	0.346999211583947	82	0.1632	0.178850630415439	0.0985416666666667	0.330074386818083
ZYG11B	1	53192131	53293013	0.346999211583947	82	0.1632	0.178850630415439	0.0985416666666667	0.330074386818083
ZZZ3	1	78030190	78149104	0.694702524558494	73	0.120045454545455	0.0963233550457662	0.0725166666666667	0.184332855224324
hCG_1995134	1	158066316	158069836	0.694702524558494	59	0.149872727272727	0.0734348567222554	0.215066666666667	0.17113367626366
ADAMTS4	1	161159538	161168845	0.413411060604492	52	0.162190909090909	0.0952825845004789	0.271541666666667	0.234879119619717
ADCY10	1	167778625	167883453	0.413411060604492	52	0.162190909090909	0.0952825845004789	0.269333333333333	0.236024999959878
AF268386	1	162751901	162756362	0.413411060604492	52	0.162190909090909	0.0952825845004789	0.271541666666667	0.234879119619717
AK096329	1	170429594	170489887	0.880111946204287	63	0.161890909090909	0.0954259865502627	0.197466666666667	0.190769210081584
ALDH9A1	1	165631449	165667900	0.413411060604492	52	0.162190909090909	0.0952825845004789	0.269333333333333	0.236024999959878
ANKRD36BP1	1	168214819	168216668	0.413411060604492	52	0.162190909090909	0.0952825845004789	0.269333333333333	0.236024999959878
APOA2	1	161192083	161193418	0.413411060604492	52	0.162190909090909	0.0952825845004789	0.271541666666667	0.234879119619717
ARHGAP30	1	161016732	161039760	0.413411060604492	52	0.162190909090909	0.0952825845004789	0.271541666666667	0.234879119619717
ATF6	1	161736034	161933860	0.413411060604492	52	0.162190909090909	0.0952825845004789	0.271541666666667	0.234879119619717
ATP1B1	1	169075947	169101960	0.413411060604492	52	0.162190909090909	0.0952825845004789	0.269333333333333	0.236024999959878
AX746887	1	168048781	168049929	0.413411060604492	52	0.162190909090909	0.0952825845004789	0.269333333333333	0.236024999959878
AX748175	1	164595273	164651720	0.287547020216289	48	0.162190909090909	0.0952825845004789	0.274758333333333	0.232967237096992
B4GALT3	1	161141100	161147758	0.413411060604492	52	0.162190909090909	0.0952825845004789	0.271541666666667	0.234879119619717
BC071770	1	165738166	165744685	0.413411060604492	52	0.162190909090909	0.0952825845004789	0.269333333333333	0.236024999959878
BLZF1	1	169337194	169365780	0.413411060604492	52	0.161890909090909	0.0954259865502627	0.269783333333333	0.236779094721155
BRP44	1	167885913	167906307	0.413411060604492	52	0.162190909090909	0.0952825845004789	0.269333333333333	0.236024999959878
C1orf105	1	172389828	172437969	0.832752252458808	62	0.160390909090909	0.0942234520121764	0.197466666666667	0.190769210081584
C1orf110	1	162794248	162838605	0.413411060604492	52	0.162190909090909	0.0952825845004789	0.271541666666667	0.234879119619717
C1orf111	1	162343515	162346644	0.413411060604492	52	0.162190909090909	0.0952825845004789	0.271541666666667	0.234879119619717
C1orf112	1	169631245	169822229	0.880111946204287	63	0.161890909090909	0.0954259865502627	0.197466666666667	0.190769210081584
C1orf114	1	169364114	169429907	0.413411060604492	52	0.161890909090909	0.0954259865502627	0.269783333333333	0.236779094721155
C1orf129	1	170904612	171033906	0.880111946204287	63	0.161890909090909	0.0954259865502627	0.197466666666667	0.190769210081584
C1orf192	1	161334521	161337664	0.413411060604492	52	0.162190909090909	0.0952825845004789	0.271541666666667	0.234879119619717
C1orf226	1	162348696	162356608	0.413411060604492	52	0.162190909090909	0.0952825845004789	0.271541666666667	0.234879119619717
C1orf9	1	172502260	172580973	0.832752252458808	62	0.160390909090909	0.0942234520121764	0.197466666666667	0.190769210081584
CD244	1	160799950	160832692	0.413411060604492	52	0.162190909090909	0.0952825845004789	0.271541666666667	0.234879119619717
CD247	1	167399877	167487847	0.413411060604492	52	0.162190909090909	0.0952825845004789	0.269333333333333	0.236024999959878
CREG1	1	167510251	167523056	0.413411060604492	52	0.162190909090909	0.0952825845004789	0.269333333333333	0.236024999959878
DCAF6	1	167905797	168045083	0.413411060604492	52	0.162190909090909	0.0952825845004789	0.269333333333333	0.236024999959878
DDR2	1	162602228	162750247	0.413411060604492	52	0.162190909090909	0.0952825845004789	0.271541666666667	0.234879119619717
DEDD	1	161090769	161102478	0.413411060604492	52	0.162190909090909	0.0952825845004789	0.271541666666667	0.234879119619717
DNM3OS	1	172107724	172113975	0.832752252458808	62	0.160390909090909	0.0942234520121764	0.197466666666667	0.190769210081584
DNM3	1	171810621	172387567	0.832752252458808	62	0.160390909090909	0.0942234520121764	0.197466666666667	0.190769210081584
DPT	1	168664695	168698442	0.413411060604492	52	0.162190909090909	0.0952825845004789	0.269333333333333	0.236024999959878
DQ576756	1	168218462	168220378	0.413411060604492	52	0.162190909090909	0.0952825845004789	0.269333333333333	0.236024999959878
DUSP12	1	161719581	161726952	0.413411060604492	52	0.162190909090909	0.0952825845004789	0.271541666666667	0.234879119619717
DUSP27	1	167064071	167098402	0.413411060604492	52	0.162190909090909	0.0952825845004789	0.269333333333333	0.236024999959878
F11R	1	160965001	161008774	0.413411060604492	52	0.162190909090909	0.0952825845004789	0.271541666666667	0.234879119619717
F5	1	169481192	169555769	0.413411060604492	52	0.161890909090909	0.0954259865502627	0.269783333333333	0.236779094721155
FAM78B	1	166026690	166135958	0.413411060604492	52	0.162190909090909	0.0952825845004789	0.269333333333333	0.236024999959878
FASLG	1	172628185	172636012	0.832752252458808	62	0.160390909090909	0.0942234520121764	0.197466666666667	0.190769210081584
FCER1G	1	161185087	161189038	0.413411060604492	52	0.162190909090909	0.0952825845004789	0.271541666666667	0.234879119619717
FCGR2A	1	161475205	161489360	0.413411060604492	52	0.162190909090909	0.0952825845004789	0.271541666666667	0.234879119619717
FCGR2B	1	161632905	161648444	0.413411060604492	52	0.162190909090909	0.0952825845004789	0.271541666666667	0.234879119619717
FCGR2C	1	161551129	161570032	0.413411060604492	52	0.162190909090909	0.0952825845004789	0.271541666666667	0.234879119619717
FCGR3A	1	161511551	161520413	0.413411060604492	52	0.162190909090909	0.0952825845004789	0.271541666666667	0.234879119619717
FCGR3B	1	161592988	161601753	0.413411060604492	52	0.162190909090909	0.0952825845004789	0.271541666666667	0.234879119619717
FCRLA	1	161676762	161684142	0.413411060604492	52	0.162190909090909	0.0952825845004789	0.271541666666667	0.234879119619717
FCRLB	1	161691334	161697933	0.413411060604492	52	0.162190909090909	0.0952825845004789	0.271541666666667	0.234879119619717
FMO1	1	171217633	171255113	0.880111946204287	63	0.161890909090909	0.0954259865502627	0.197466666666667	0.190769210081584
FMO2	1	171154388	171181822	0.880111946204287	63	0.161890909090909	0.0954259865502627	0.197466666666667	0.190769210081584
FMO3	1	171060018	171086959	0.880111946204287	63	0.161890909090909	0.0954259865502627	0.197466666666667	0.190769210081584
FMO4	1	171283486	171311223	0.880111946204287	63	0.161890909090909	0.0954259865502627	0.197466666666667	0.190769210081584
FMO6P	1	171106879	171130702	0.880111946204287	63	0.161890909090909	0.0954259865502627	0.197466666666667	0.190769210081584
FMO9P	1	166573153	166594473	0.413411060604492	52	0.162190909090909	0.0952825845004789	0.269333333333333	0.236024999959878
GORAB	1	170501263	170522974	0.880111946204287	63	0.161890909090909	0.0954259865502627	0.197466666666667	0.190769210081584
GPA33	1	167022082	167059868	0.413411060604492	52	0.162190909090909	0.0952825845004789	0.269333333333333	0.236024999959878
GPR161	1	168053997	168106821	0.413411060604492	52	0.162190909090909	0.0952825845004789	0.269333333333333	0.236024999959878
HSD17B7	1	162760496	162782608	0.413411060604492	52	0.162190909090909	0.0952825845004789	0.271541666666667	0.234879119619717
HSPA6	1	161494036	161496687	0.413411060604492	52	0.162190909090909	0.0952825845004789	0.271541666666667	0.234879119619717
HSPA7	1	161575849	161578341	0.413411060604492	52	0.162190909090909	0.0952825845004789	0.271541666666667	0.234879119619717
ILDR2	1	166882441	166944561	0.413411060604492	52	0.162190909090909	0.0952825845004789	0.269333333333333	0.236024999959878
ITLN1	1	160846330	160854960	0.413411060604492	52	0.162190909090909	0.0952825845004789	0.271541666666667	0.234879119619717
ITLN2	1	160914816	160924589	0.413411060604492	52	0.162190909090909	0.0952825845004789	0.271541666666667	0.234879119619717
KIFAP3	1	169890470	170043879	0.880111946204287	63	0.161890909090909	0.0954259865502627	0.197466666666667	0.190769210081584
KLHDC9	1	161068151	161070138	0.413411060604492	52	0.162190909090909	0.0952825845004789	0.271541666666667	0.234879119619717
LMX1A	1	165171104	165325952	0.413411060604492	52	0.162190909090909	0.0952825845004789	0.269333333333333	0.236024999959878
LOC100505795	1	164738353	164743878	0.287547020216289	48	0.162190909090909	0.0952825845004789	0.274758333333333	0.232967237096992
LOC100505918	1	168369427	168391894	0.413411060604492	52	0.162190909090909	0.0952825845004789	0.269333333333333	0.236024999959878
LOC284688	1	170240546	170253349	0.880111946204287	63	0.161890909090909	0.0954259865502627	0.197466666666667	0.190769210081584
LOC400794	1	165446079	165551341	0.413411060604492	52	0.162190909090909	0.0952825845004789	0.269333333333333	0.236024999959878
LOC440700	1	165667987	165679199	0.413411060604492	52	0.162190909090909	0.0952825845004789	0.269333333333333	0.236024999959878
LRRC52	1	165513478	165533185	0.413411060604492	52	0.162190909090909	0.0952825845004789	0.269333333333333	0.236024999959878
LY9	1	160765928	160798045	0.413411060604492	52	0.162190909090909	0.0952825845004789	0.271541666666667	0.234879119619717
MAEL	1	166944819	166991447	0.413411060604492	52	0.162190909090909	0.0952825845004789	0.269333333333333	0.236024999959878
METTL11B	1	170115188	170136923	0.880111946204287	63	0.161890909090909	0.0954259865502627	0.197466666666667	0.190769210081584
METTL13	1	171750761	171766856	0.832752252458808	62	0.160390909090909	0.0942234520121764	0.197466666666667	0.190769210081584
METTL18	1	169761673	169764031	0.880111946204287	63	0.161890909090909	0.0954259865502627	0.197466666666667	0.190769210081584
MGC4473	1	168756179	168762126	0.413411060604492	52	0.162190909090909	0.0952825845004789	0.269333333333333	0.236024999959878
MGST3	1	165600110	165625372	0.413411060604492	52	0.162190909090909	0.0952825845004789	0.269333333333333	0.236024999959878
MIR1295A	1	171070869	171070947	0.880111946204287	63	0.161890909090909	0.0954259865502627	0.197466666666667	0.190769210081584
MIR3119-1	1	170120519	170120603	0.880111946204287	63	0.161890909090909	0.0954259865502627	0.197466666666667	0.190769210081584
MIR3119-2	1	170120519	170120603	0.880111946204287	63	0.161890909090909	0.0954259865502627	0.197466666666667	0.190769210081584
MIR3120	1	172107948	172108028	0.832752252458808	62	0.160390909090909	0.0942234520121764	0.197466666666667	0.190769210081584
MIR4654	1	162126897	162126972	0.413411060604492	52	0.162190909090909	0.0952825845004789	0.271541666666667	0.234879119619717
MIR556	1	162312336	162312430	0.413411060604492	52	0.162190909090909	0.0952825845004789	0.271541666666667	0.234879119619717
MIR557	1	168344762	168344859	0.413411060604492	52	0.162190909090909	0.0952825845004789	0.269333333333333	0.236024999959878
MIR921	1	166123980	166124035	0.413411060604492	52	0.162190909090909	0.0952825845004789	0.269333333333333	0.236024999959878
MPZL1	1	167691187	167761156	0.413411060604492	52	0.162190909090909	0.0952825845004789	0.269333333333333	0.236024999959878
MPZ	1	161274525	161279762	0.413411060604492	52	0.162190909090909	0.0952825845004789	0.271541666666667	0.234879119619717
MYOC	1	171604557	171621823	0.880111946204287	63	0.161890909090909	0.0954259865502627	0.197466666666667	0.190769210081584
NDUFS2	1	161169105	161184184	0.413411060604492	52	0.162190909090909	0.0952825845004789	0.271541666666667	0.234879119619717
NIT1	1	161087862	161095235	0.413411060604492	52	0.162190909090909	0.0952825845004789	0.271541666666667	0.234879119619717
NOS1AP	1	162039581	162339813	0.413411060604492	52	0.162190909090909	0.0952825845004789	0.271541666666667	0.234879119619717
NR1I3	1	161199456	161208000	0.413411060604492	52	0.162190909090909	0.0952825845004789	0.271541666666667	0.234879119619717
NUF2	1	163291723	163325553	0.413411060604492	52	0.162190909090909	0.0952825845004789	0.271541666666667	0.234879119619717
OLFML2B	1	161952982	161993644	0.413411060604492	52	0.162190909090909	0.0952825845004789	0.271541666666667	0.234879119619717
PBX1	1	164528597	164854300	0.287547020216289	48	0.162190909090909	0.0952825845004789	0.274758333333333	0.232967237096992
PCP4L1	1	161228517	161255240	0.413411060604492	52	0.162190909090909	0.0952825845004789	0.271541666666667	0.234879119619717
PFDN2	1	161070346	161087866	0.413411060604492	52	0.162190909090909	0.0952825845004789	0.271541666666667	0.234879119619717
PIGC	1	172362274	172413230	0.832752252458808	62	0.160390909090909	0.0942234520121764	0.197466666666667	0.190769210081584
POGK	1	166808724	166823709	0.413411060604492	52	0.162190909090909	0.0952825845004789	0.269333333333333	0.236024999959878
POU2F1	1	167190066	167396582	0.413411060604492	52	0.162190909090909	0.0952825845004789	0.269333333333333	0.236024999959878
PPOX	1	161136181	161147801	0.413411060604492	52	0.162190909090909	0.0952825845004789	0.271541666666667	0.234879119619717
PRRC2C	1	171454666	171562650	0.880111946204287	63	0.161890909090909	0.0954259865502627	0.197466666666667	0.190769210081584
PRRX1	1	170633313	170708541	0.880111946204287	63	0.161890909090909	0.0954259865502627	0.197466666666667	0.190769210081584
PVRL4	1	161040781	161059385	0.413411060604492	52	0.162190909090909	0.0952825845004789	0.271541666666667	0.234879119619717
RBSG4	1	167144599	167165042	0.413411060604492	52	0.162190909090909	0.0952825845004789	0.269333333333333	0.236024999959878
RCSD1	1	167599474	167675486	0.413411060604492	52	0.162190909090909	0.0952825845004789	0.269333333333333	0.236024999959878
RGS4	1	163038396	163046592	0.413411060604492	52	0.162190909090909	0.0952825845004789	0.271541666666667	0.234879119619717
RGS5	1	163112089	163291581	0.413411060604492	52	0.162190909090909	0.0952825845004789	0.271541666666667	0.234879119619717
RPL31P11	1	161653495	161655042	0.413411060604492	52	0.162190909090909	0.0952825845004789	0.271541666666667	0.234879119619717
RXRG	1	165370159	165414592	0.413411060604492	52	0.162190909090909	0.0952825845004789	0.269333333333333	0.236024999959878
SCYL3	1	169821804	169863076	0.880111946204287	63	0.161890909090909	0.0954259865502627	0.197466666666667	0.190769210081584
SDHC	1	161284166	161334535	0.413411060604492	52	0.162190909090909	0.0952825845004789	0.271541666666667	0.234879119619717
SELE	1	169691781	169703220	0.880111946204287	63	0.161890909090909	0.0954259865502627	0.197466666666667	0.190769210081584
SELL	1	169659806	169680843	0.880111946204287	63	0.161890909090909	0.0954259865502627	0.197466666666667	0.190769210081584
SFT2D2	1	168195255	168212088	0.413411060604492	52	0.162190909090909	0.0952825845004789	0.269333333333333	0.236024999959878
SH2D1B	1	162365056	162381928	0.413411060604492	52	0.162190909090909	0.0952825845004789	0.271541666666667	0.234879119619717
SLC19A2	1	169433149	169455208	0.413411060604492	52	0.161890909090909	0.0954259865502627	0.269783333333333	0.236779094721155
TADA1	1	166825749	166845654	0.413411060604492	52	0.162190909090909	0.0952825845004789	0.269333333333333	0.236024999959878
TBX19	1	168195255	168283664	0.413411060604492	52	0.162190909090909	0.0952825845004789	0.269333333333333	0.236024999959878
TIPRL	1	168148171	168171351	0.413411060604492	52	0.162190909090909	0.0952825845004789	0.269333333333333	0.236024999959878
TMCO1	1	165693528	165796992	0.413411060604492	52	0.162190909090909	0.0952825845004789	0.269333333333333	0.236024999959878
TOMM40L	1	161195833	161213089	0.413411060604492	52	0.162190909090909	0.0952825845004789	0.271541666666667	0.234879119619717
TOP1P1	1	171308035	171310463	0.880111946204287	63	0.161890909090909	0.0954259865502627	0.197466666666667	0.190769210081584
UAP1	1	162531296	162569633	0.413411060604492	52	0.162190909090909	0.0952825845004789	0.271541666666667	0.234879119619717
UCK2	1	165796732	165880855	0.413411060604492	52	0.162190909090909	0.0952825845004789	0.269333333333333	0.236024999959878
UFC1	1	161123534	161128646	0.413411060604492	52	0.162190909090909	0.0952825845004789	0.271541666666667	0.234879119619717
UHMK1	1	162466964	162499419	0.413411060604492	52	0.162190909090909	0.0952825845004789	0.271541666666667	0.234879119619717
USF1	1	161009041	161015757	0.413411060604492	52	0.162190909090909	0.0952825845004789	0.271541666666667	0.234879119619717
USP21	1	161129254	161135516	0.413411060604492	52	0.162190909090909	0.0952825845004789	0.271541666666667	0.234879119619717
VAMP4	1	171669296	171711379	0.832752252458808	62	0.160390909090909	0.0942234520121764	0.197466666666667	0.190769210081584
XCL1	1	168545711	168551315	0.413411060604492	52	0.162190909090909	0.0952825845004789	0.269333333333333	0.236024999959878
XCL2	1	168510003	168513235	0.413411060604492	52	0.162190909090909	0.0952825845004789	0.269333333333333	0.236024999959878
ABL2	1	179068462	179198819	0.927908005307386	64	0.148572727272727	0.112753634894039	0.190391666666667	0.191454126754988
ACBD6	1	180257352	180472022	0.927908005307386	64	0.148572727272727	0.112753634894039	0.190391666666667	0.191454126754988
ADIPOR1	1	202909961	202927700	0.927908005307386	68	0.168345454545455	0.127042027405393	0.191675	0.188750162552609
ADORA1	1	203096836	203136533	0.927908005307386	68	0.168345454545455	0.127042027405393	0.191675	0.188750162552609
AF387615	1	181382579	181382716	0.927908005307386	64	0.148572727272727	0.112753634894039	0.190391666666667	0.191454126754988
AF508906	1	185527512	185597620	0.832752252458808	62	0.148572727272727	0.112753634894039	0.197616666666667	0.185611553487057
AF508907	1	185576316	185591914	0.832752252458808	62	0.148572727272727	0.112753634894039	0.197616666666667	0.185611553487057
AK055746	1	205831207	205865215	0.927908005307386	68	0.168345454545455	0.127042027405393	0.192291666666667	0.188875280919511
AK093214	1	175526124	175537388	0.785948739643719	61	0.148572727272727	0.112753634894039	0.196425	0.188177069055137
AK095633	1	205425186	205438152	0.927908005307386	68	0.168345454545455	0.127042027405393	0.192291666666667	0.188875280919511
AK123177	1	208039466	208042417	0.927908005307386	64	0.0881363636363636	0.27433901025092	0.156016666666667	0.234000364542581
ANGPTL1	1	178818670	178840215	0.927908005307386	64	0.148572727272727	0.112753634894039	0.190391666666667	0.191454126754988
ANKRD45	1	173577475	173639001	0.832752252458808	62	0.160127272727273	0.0936117844174449	0.197466666666667	0.190769210081584
APOBEC4	1	183615411	183622448	0.927908005307386	64	0.148572727272727	0.112753634894039	0.190391666666667	0.191454126754988
ARL8A	1	202101977	202113866	0.927908005307386	68	0.168345454545455	0.127042027405393	0.191675	0.188750162552609
ARPC5	1	183595332	183604985	0.927908005307386	64	0.148572727272727	0.112753634894039	0.190391666666667	0.191454126754988
ASPM	1	197053257	197115824	0.694702524558494	59	0.141409090909091	0.116614917180826	0.1907	0.186349178596624
ASTN1	1	176826441	177134024	0.927908005307386	64	0.148572727272727	0.112753634894039	0.190391666666667	0.191454126754988
ATP2B4	1	203595915	203713209	0.927908005307386	68	0.168345454545455	0.127042027405393	0.191675	0.188750162552609
ATP6V1G3	1	198492352	198510075	0.694702524558494	59	0.141409090909091	0.116614917180826	0.191675	0.188750162552609
AVPR1B	1	206224283	206231482	0.927908005307386	64	0.0855727272727273	0.271516762248334	0.156016666666667	0.234000364542581
AX229788	1	207277511	207277617	0.927908005307386	64	0.0855727272727273	0.271516762248334	0.156016666666667	0.234000364542581
AX746920	1	204989427	204991950	0.927908005307386	68	0.168345454545455	0.127042027405393	0.192291666666667	0.188875280919511
AX747377	1	201604355	201606516	0.927908005307386	68	0.168345454545455	0.127042027405393	0.191675	0.188750162552609
AX747662	1	184727266	184730133	0.832752252458808	62	0.148572727272727	0.112753634894039	0.197616666666667	0.185611553487057
AX748016	1	205765005	205765744	0.927908005307386	68	0.168345454545455	0.127042027405393	0.192291666666667	0.188875280919511
AXDND1	1	179334855	179523870	0.927908005307386	64	0.148572727272727	0.112753634894039	0.190391666666667	0.191454126754988
B3GALT2	1	193147860	193155743	0.607524122129049	57	0.0993090909090909	0.198518656325019	0.196725	0.183395256828722
BC016656	1	200993077	200997920	0.927908005307386	68	0.168345454545455	0.127042027405393	0.191675	0.188750162552609
BC036830	1	180528110	180535654	0.927908005307386	64	0.148572727272727	0.112753634894039	0.190391666666667	0.191454126754988
BC038769	1	204110536	204112137	0.927908005307386	68	0.168345454545455	0.127042027405393	0.192291666666667	0.188875280919511
BC039493	1	181143620	181151342	0.927908005307386	64	0.148572727272727	0.112753634894039	0.190391666666667	0.191454126754988
BC040869	1	198975169	198990166	0.694702524558494	59	0.141409090909091	0.116614917180826	0.191675	0.188750162552609
BC049825	1	202819224	202830736	0.927908005307386	68	0.168345454545455	0.127042027405393	0.191675	0.188750162552609
BC136808	1	173387088	173430501	0.832752252458808	62	0.160127272727273	0.0936117844174449	0.197466666666667	0.190769210081584
BTG2	1	203274664	203278729	0.927908005307386	68	0.168345454545455	0.127042027405393	0.191675	0.188750162552609
C1orf106	1	200860627	200884864	0.927908005307386	68	0.168345454545455	0.127042027405393	0.191675	0.188750162552609
C1orf116	1	207191866	207206101	0.927908005307386	64	0.0855727272727273	0.271516762248334	0.156016666666667	0.234000364542581
C1orf133	1	210404804	210407466	0.927908005307386	64	0.0879727272727273	0.274334715597239	0.157958333333333	0.234772700357885
C1orf186	1	206238872	206288647	0.927908005307386	64	0.0855727272727273	0.271516762248334	0.156016666666667	0.234000364542581
C1orf21	1	184356150	184598155	0.927908005307386	64	0.148572727272727	0.112753634894039	0.190391666666667	0.191454126754988
C1orf220	1	178511931	178518024	0.927908005307386	64	0.148572727272727	0.112753634894039	0.190391666666667	0.191454126754988
C1orf27	1	186344890	186390503	0.832752252458808	62	0.148572727272727	0.112753634894039	0.197616666666667	0.185611553487057
C1orf49	1	178482212	178517734	0.927908005307386	64	0.148572727272727	0.112753634894039	0.190391666666667	0.191454126754988
C1orf53	1	197871682	197876497	0.694702524558494	59	0.141409090909091	0.116614917180826	0.1907	0.186349178596624
C1orf74	1	209955662	209957890	0.927908005307386	64	0.0881363636363636	0.27433901025092	0.156016666666667	0.234000364542581
C1orf81	1	200898072	200935796	0.927908005307386	68	0.168345454545455	0.127042027405393	0.191675	0.188750162552609
C1orf98	1	200311672	200342920	0.927908005307386	68	0.168345454545455	0.127042027405393	0.191675	0.188750162552609
C4BPB	1	207262212	207273337	0.927908005307386	64	0.0855727272727273	0.271516762248334	0.156016666666667	0.234000364542581
CACNA1E	1	181452686	181775921	0.927908005307386	64	0.148572727272727	0.112753634894039	0.190391666666667	0.191454126754988
CACNA1S	1	201008640	201081694	0.927908005307386	68	0.168345454545455	0.127042027405393	0.191675	0.188750162552609
CACYBP	1	174968571	174981163	0.832752252458808	62	0.160354545454545	0.0934367204436924	0.196425	0.188177069055137
CAMK1G	1	209757045	209787284	0.927908005307386	64	0.0881363636363636	0.27433901025092	0.156016666666667	0.234000364542581
CAMSAP2	1	200708686	200829831	0.927908005307386	68	0.168345454545455	0.127042027405393	0.191675	0.188750162552609
CD34	1	208059883	208084683	0.927908005307386	64	0.0881363636363636	0.27433901025092	0.156016666666667	0.234000364542581
CD46	1	207925383	207968861	0.927908005307386	64	0.0881363636363636	0.27433901025092	0.156016666666667	0.234000364542581
CD55	1	207494817	207534311	0.927908005307386	64	0.0881363636363636	0.27433901025092	0.156016666666667	0.234000364542581
CDK18	1	205473684	205501921	0.927908005307386	68	0.168345454545455	0.127042027405393	0.192291666666667	0.188875280919511
CENPL	1	173768688	173793777	0.832752252458808	62	0.160127272727273	0.0936117844174449	0.197466666666667	0.190769210081584
CEP350	1	179923908	180084015	0.927908005307386	64	0.148572727272727	0.112753634894039	0.190391666666667	0.191454126754988
CFHR2	1	196912934	196928356	0.694702524558494	59	0.141409090909091	0.116614917180826	0.1907	0.186349178596624
CFHR5	1	196946667	196978803	0.694702524558494	59	0.141409090909091	0.116614917180826	0.1907	0.186349178596624
CHI3L1	1	203148059	203155922	0.927908005307386	68	0.168345454545455	0.127042027405393	0.191675	0.188750162552609
CHIT1	1	203181959	203241937	0.927908005307386	68	0.168345454545455	0.127042027405393	0.191675	0.188750162552609
CNTN2	1	205012065	205047171	0.927908005307386	68	0.168345454545455	0.127042027405393	0.192291666666667	0.188875280919511
CR1L	1	207818458	207898053	0.927908005307386	64	0.0881363636363636	0.27433901025092	0.156016666666667	0.234000364542581
CR1	1	207669473	207815110	0.927908005307386	64	0.0881363636363636	0.27433901025092	0.156016666666667	0.234000364542581
CR2	1	207627645	207663240	0.927908005307386	64	0.0881363636363636	0.27433901025092	0.156016666666667	0.234000364542581
CR936711	1	190447390	190450524	0.832752252458808	62	0.146481818181818	0.114032046532383	0.196725	0.183395256828722
CRB1	1	197170592	197447585	0.694702524558494	59	0.141409090909091	0.116614917180826	0.1907	0.186349178596624
CSRP1	1	201452658	201476387	0.927908005307386	68	0.168345454545455	0.127042027405393	0.191675	0.188750162552609
CTSE	1	206317459	206332104	0.927908005307386	64	0.0855727272727273	0.271516762248334	0.156016666666667	0.234000364542581
CYB5R1	1	202931001	202936404	0.927908005307386	68	0.168345454545455	0.127042027405393	0.191675	0.188750162552609
DARS2	1	173793797	173827682	0.832752252458808	62	0.160127272727273	0.0936117844174449	0.197466666666667	0.190769210081584
DDX59	1	200610119	200639126	0.927908005307386	68	0.168345454545455	0.127042027405393	0.191675	0.188750162552609
DENND1B	1	197473879	197744623	0.694702524558494	59	0.141409090909091	0.116614917180826	0.1907	0.186349178596624
DHX9	1	182808439	182857117	0.927908005307386	64	0.148572727272727	0.112753634894039	0.190391666666667	0.191454126754988
DIEXF	1	210001312	210030910	0.927908005307386	64	0.0881363636363636	0.27433901025092	0.156016666666667	0.234000364542581
DKFZP564C196	1	183430011	183441117	0.927908005307386	64	0.148572727272727	0.112753634894039	0.190391666666667	0.191454126754988
DQ571986	1	179556493	179556554	0.927908005307386	64	0.148572727272727	0.112753634894039	0.190391666666667	0.191454126754988
DQ576653	1	179557815	179557850	0.927908005307386	64	0.148572727272727	0.112753634894039	0.190391666666667	0.191454126754988
DQ576856	1	179557563	179557602	0.927908005307386	64	0.148572727272727	0.112753634894039	0.190391666666667	0.191454126754988
DQ578106	1	179557497	179557540	0.927908005307386	64	0.148572727272727	0.112753634894039	0.190391666666667	0.191454126754988
DQ578586	1	179558973	179559006	0.927908005307386	64	0.148572727272727	0.112753634894039	0.190391666666667	0.191454126754988
DQ590691	1	179557657	179557734	0.927908005307386	64	0.148572727272727	0.112753634894039	0.190391666666667	0.191454126754988
DQ591798	1	179558712	179558760	0.927908005307386	64	0.148572727272727	0.112753634894039	0.190391666666667	0.191454126754988
DQ592269	1	179557008	179557111	0.927908005307386	64	0.148572727272727	0.112753634894039	0.190391666666667	0.191454126754988
DQ592690	1	179556207	179556240	0.927908005307386	64	0.148572727272727	0.112753634894039	0.190391666666667	0.191454126754988
DQ593451	1	173867685	173867712	0.832752252458808	62	0.160127272727273	0.0936117844174449	0.197466666666667	0.190769210081584
DQ594459	1	179558665	179558701	0.927908005307386	64	0.148572727272727	0.112753634894039	0.190391666666667	0.191454126754988
DQ595741	1	179556806	179556836	0.927908005307386	64	0.148572727272727	0.112753634894039	0.190391666666667	0.191454126754988
DQ599950	1	179558163	179558192	0.927908005307386	64	0.148572727272727	0.112753634894039	0.190391666666667	0.191454126754988
DQ600552	1	179556690	179556738	0.927908005307386	64	0.148572727272727	0.112753634894039	0.190391666666667	0.191454126754988
DQ601755	1	179556861	179556891	0.927908005307386	64	0.148572727272727	0.112753634894039	0.190391666666667	0.191454126754988
DSTYK	1	205111631	205180727	0.927908005307386	68	0.168345454545455	0.127042027405393	0.192291666666667	0.188875280919511
DYRK3	1	206808881	206857760	0.927908005307386	64	0.0855727272727273	0.271516762248334	0.156016666666667	0.234000364542581
EIF2D	1	206764974	206785904	0.927908005307386	64	0.0855727272727273	0.271516762248334	0.156016666666667	0.234000364542581
ELF3	1	201977073	201986315	0.927908005307386	68	0.168345454545455	0.127042027405393	0.191675	0.188750162552609
ERVMER61-1	1	187610358	187612988	0.832752252458808	62	0.147063636363636	0.113635269812917	0.197616666666667	0.185611553487057
ETNK2	1	204100190	204121307	0.927908005307386	68	0.168345454545455	0.127042027405393	0.192291666666667	0.188875280919511
EU250746	1	200380928	200444641	0.927908005307386	68	0.168345454545455	0.127042027405393	0.191675	0.188750162552609
F13B	1	197008321	197036397	0.694702524558494	59	0.141409090909091	0.116614917180826	0.1907	0.186349178596624
FAIM3	1	207076631	207095378	0.927908005307386	64	0.0855727272727273	0.271516762248334	0.156016666666667	0.234000364542581
FAM129A	1	184760166	184943682	0.832752252458808	62	0.148572727272727	0.112753634894039	0.197616666666667	0.185611553487057
FAM163A	1	179696915	179785333	0.927908005307386	64	0.148572727272727	0.112753634894039	0.190391666666667	0.191454126754988
FAM20B	1	178995074	179045702	0.927908005307386	64	0.148572727272727	0.112753634894039	0.190391666666667	0.191454126754988
FAM58BP	1	200182656	200183643	0.927908005307386	68	0.168345454545455	0.127042027405393	0.191675	0.188750162552609
FAM5B	1	177140633	177251558	0.927908005307386	64	0.148572727272727	0.112753634894039	0.190391666666667	0.191454126754988
FAM5C	1	190066797	190446759	0.832752252458808	62	0.146481818181818	0.114032046532383	0.196725	0.183395256828722
FCAMR	1	207131312	207143970	0.927908005307386	64	0.0855727272727273	0.271516762248334	0.156016666666667	0.234000364542581
FLJ23867	1	180167144	180169859	0.927908005307386	64	0.148572727272727	0.112753634894039	0.190391666666667	0.191454126754988
FMOD	1	203309752	203320289	0.927908005307386	68	0.168345454545455	0.127042027405393	0.191675	0.188750162552609
G0S2	1	209848670	209849735	0.927908005307386	64	0.0881363636363636	0.27433901025092	0.156016666666667	0.234000364542581
GAS5	1	173833039	173837125	0.832752252458808	62	0.160127272727273	0.0936117844174449	0.197466666666667	0.190769210081584
GLRX2	1	193065595	193075244	0.650549746390371	58	0.1401	0.117099103327054	0.196725	0.183395256828722
GLT25D2	1	183898796	184006878	0.927908005307386	64	0.148572727272727	0.112753634894039	0.190391666666667	0.191454126754988
GLUL	1	182350839	182361341	0.927908005307386	64	0.148572727272727	0.112753634894039	0.190391666666667	0.191454126754988
GOLT1A	1	204167288	204183220	0.927908005307386	68	0.168345454545455	0.127042027405393	0.192291666666667	0.188875280919511
GPR25	1	200842166	200843251	0.927908005307386	68	0.168345454545455	0.127042027405393	0.191675	0.188750162552609
GPR37L1	1	202092029	202098634	0.927908005307386	68	0.168345454545455	0.127042027405393	0.191675	0.188750162552609
HMCN1	1	185703683	186160085	0.832752252458808	62	0.148572727272727	0.112753634894039	0.197616666666667	0.185611553487057
HSD11B1	1	209859525	209908295	0.927908005307386	64	0.0881363636363636	0.27433901025092	0.156016666666667	0.234000364542581
IER5	1	181057638	181059979	0.927908005307386	64	0.148572727272727	0.112753634894039	0.190391666666667	0.191454126754988
IGFN1	1	201159953	201198080	0.927908005307386	68	0.168345454545455	0.127042027405393	0.191675	0.188750162552609
IKBKE	1	206643586	206670223	0.927908005307386	64	0.0855727272727273	0.271516762248334	0.156016666666667	0.234000364542581
IL10	1	206940948	206946034	0.927908005307386	64	0.0855727272727273	0.271516762248334	0.156016666666667	0.234000364542581
IL19	1	206972215	207016326	0.927908005307386	64	0.0855727272727273	0.271516762248334	0.156016666666667	0.234000364542581
IL20	1	207039154	207042568	0.927908005307386	64	0.0855727272727273	0.271516762248334	0.156016666666667	0.234000364542581
IL24	1	207070788	207077484	0.927908005307386	64	0.0855727272727273	0.271516762248334	0.156016666666667	0.234000364542581
INTS7	1	212113741	212209002	0.927908005307386	64	0.0960818181818182	0.27741521522145	0.177141666666667	0.202512089238837
IPO9	1	201798288	201853422	0.927908005307386	68	0.168345454545455	0.127042027405393	0.191675	0.188750162552609
IRF6	1	209958968	209979520	0.927908005307386	64	0.0881363636363636	0.27433901025092	0.156016666666667	0.234000364542581
IVNS1ABP	1	185265522	185286461	0.832752252458808	62	0.148572727272727	0.112753634894039	0.197616666666667	0.185611553487057
KCNT2	1	196194913	196577499	0.650549746390371	58	0.139218181818182	0.11871966827937	0.196725	0.183395256828722
KDM5B	1	202696532	202777549	0.927908005307386	68	0.168345454545455	0.127042027405393	0.191675	0.188750162552609
KIAA0040	1	175126123	175162229	0.832752252458808	62	0.160354545454545	0.0934367204436924	0.196425	0.188177069055137
KIAA1614	1	180882313	180919922	0.927908005307386	64	0.148572727272727	0.112753634894039	0.190391666666667	0.191454126754988
KIF14	1	200520625	200589862	0.927908005307386	68	0.168345454545455	0.127042027405393	0.191675	0.188750162552609
KIF21B	1	200938514	200992828	0.927908005307386	68	0.168345454545455	0.127042027405393	0.191675	0.188750162552609
KISS1	1	204159469	204165619	0.927908005307386	68	0.168345454545455	0.127042027405393	0.192291666666667	0.188875280919511
KLHDC8A	1	205305648	205326166	0.927908005307386	68	0.168345454545455	0.127042027405393	0.192291666666667	0.188875280919511
KLHL12	1	202860230	202897727	0.927908005307386	68	0.168345454545455	0.127042027405393	0.191675	0.188750162552609
KLHL20	1	173684080	173755840	0.832752252458808	62	0.160127272727273	0.0936117844174449	0.197466666666667	0.190769210081584
LAD1	1	201349966	201368669	0.927908005307386	68	0.168345454545455	0.127042027405393	0.191675	0.188750162552609
LAMB3	1	209788218	209825820	0.927908005307386	64	0.0881363636363636	0.27433901025092	0.156016666666667	0.234000364542581
LAMC1	1	182992595	183114727	0.927908005307386	64	0.148572727272727	0.112753634894039	0.190391666666667	0.191454126754988
LAMC2	1	183155174	183214262	0.927908005307386	64	0.148572727272727	0.112753634894039	0.190391666666667	0.191454126754988
LAX1	1	203734284	203745480	0.927908005307386	68	0.168345454545455	0.127042027405393	0.191675	0.188750162552609
LEMD1	1	205350506	205391214	0.927908005307386	68	0.168345454545455	0.127042027405393	0.192291666666667	0.188875280919511
LGR6	1	202163118	202288889	0.927908005307386	68	0.168345454545455	0.127042027405393	0.191675	0.188750162552609
LHX4	1	180199433	180244188	0.927908005307386	64	0.148572727272727	0.112753634894039	0.190391666666667	0.191454126754988
LHX9	1	197881635	197901715	0.694702524558494	59	0.141409090909091	0.116614917180826	0.1907	0.186349178596624
LINC00272	1	182376756	182383948	0.927908005307386	64	0.148572727272727	0.112753634894039	0.190391666666667	0.191454126754988
LINC00303	1	204001575	204010392	0.927908005307386	68	0.168345454545455	0.127042027405393	0.191675	0.188750162552609
LINC00467	1	211556097	211605877	0.927908005307386	64	0.0960818181818182	0.27741521522145	0.177141666666667	0.202512089238837
LMOD1	1	201865584	201915716	0.927908005307386	68	0.168345454545455	0.127042027405393	0.191675	0.188750162552609
LOC100131234	1	198777132	198906558	0.694702524558494	59	0.141409090909091	0.116614917180826	0.191675	0.188750162552609
LOC100288079	1	185292979	185304171	0.832752252458808	62	0.148572727272727	0.112753634894039	0.197616666666667	0.185611553487057
LOC100302401	1	178060643	178063128	0.927908005307386	64	0.148572727272727	0.112753634894039	0.190391666666667	0.191454126754988
LOC100506023	1	173204199	173446294	0.832752252458808	62	0.160127272727273	0.0936117844174449	0.197466666666667	0.190769210081584
LOC100506046	1	173832386	173833079	0.832752252458808	62	0.160127272727273	0.0936117844174449	0.197466666666667	0.190769210081584
LOC100527964	1	180238798	180243816	0.927908005307386	64	0.148572727272727	0.112753634894039	0.190391666666667	0.191454126754988
LOC127841	1	204337558	204338847	0.927908005307386	68	0.168345454545455	0.127042027405393	0.192291666666667	0.188875280919511
LOC148696	1	207991724	207995941	0.927908005307386	64	0.0881363636363636	0.27433901025092	0.156016666666667	0.234000364542581
LOC148709	1	202830882	202844369	0.927908005307386	68	0.168345454545455	0.127042027405393	0.191675	0.188750162552609
LOC284576	1	205342380	205356568	0.927908005307386	68	0.168345454545455	0.127042027405393	0.192291666666667	0.188875280919511
LOC284578	1	205523401	205525763	0.927908005307386	68	0.168345454545455	0.127042027405393	0.192291666666667	0.188875280919511
LOC284648	1	182584275	182585764	0.927908005307386	64	0.148572727272727	0.112753634894039	0.190391666666667	0.191454126754988
LOC401980	1	202955580	202976393	0.927908005307386	68	0.168345454545455	0.127042027405393	0.191675	0.188750162552609
LOC440704	1	190594020	190770788	0.832752252458808	62	0.146481818181818	0.114032046532383	0.196725	0.183395256828722
LOC641515	1	202789394	202796341	0.927908005307386	68	0.168345454545455	0.127042027405393	0.191675	0.188750162552609
LOC730159	1	173604661	173606272	0.832752252458808	62	0.160127272727273	0.0936117844174449	0.197466666666667	0.190769210081584
LOC730227	1	203267886	203274453	0.927908005307386	68	0.168345454545455	0.127042027405393	0.191675	0.188750162552609
LPGAT1	1	211916799	212004114	0.927908005307386	64	0.0960818181818182	0.27741521522145	0.177141666666667	0.202512089238837
LRRN2	1	204586303	204654597	0.927908005307386	68	0.168345454545455	0.127042027405393	0.192291666666667	0.188875280919511
MAPKAPK2	1	206858365	206907630	0.927908005307386	64	0.0855727272727273	0.271516762248334	0.156016666666667	0.234000364542581
MDM4	1	204485507	204677661	0.927908005307386	68	0.168345454545455	0.127042027405393	0.192291666666667	0.188875280919511
MFSD4	1	205538112	205572046	0.927908005307386	68	0.168345454545455	0.127042027405393	0.192291666666667	0.188875280919511
MIR1231	1	201777739	201777830	0.927908005307386	68	0.168345454545455	0.127042027405393	0.191675	0.188750162552609
MIR1278	1	193105633	193105713	0.607524122129049	57	0.0993090909090909	0.198518656325019	0.196725	0.183395256828722
MIR135B	1	205417430	205417526	0.927908005307386	68	0.168345454545455	0.127042027405393	0.192291666666667	0.188875280919511
MIR181A1	1	198828173	198828282	0.694702524558494	59	0.141409090909091	0.116614917180826	0.191675	0.188750162552609
MIR181B1	1	198828002	198828111	0.694702524558494	59	0.141409090909091	0.116614917180826	0.191675	0.188750162552609
MIR205HG	1	209602168	209605892	0.927908005307386	64	0.0881363636363636	0.27433901025092	0.156016666666667	0.234000364542581
MIR29B2	1	207974867	207996048	0.927908005307386	64	0.0881363636363636	0.27433901025092	0.156016666666667	0.234000364542581
MIR3121	1	180407449	180407525	0.927908005307386	64	0.148572727272727	0.112753634894039	0.190391666666667	0.191454126754988
MIR4260	1	209796789	209796855	0.927908005307386	64	0.0881363636363636	0.27433901025092	0.156016666666667	0.234000364542581
MIR4424	1	178646884	178646969	0.927908005307386	64	0.148572727272727	0.112753634894039	0.190391666666667	0.191454126754988
MIR4735	1	196551543	196551611	0.650549746390371	58	0.139218181818182	0.11871966827937	0.196725	0.183395256828722
MIR488	1	176998499	176998581	0.927908005307386	64	0.148572727272727	0.112753634894039	0.190391666666667	0.191454126754988
MIR548F1	1	186029867	186446655	0.832752252458808	62	0.148572727272727	0.112753634894039	0.197616666666667	0.185611553487057
MR1	1	181002561	181031074	0.927908005307386	64	0.148572727272727	0.112753634894039	0.190391666666667	0.191454126754988
MRPS14	1	174982094	174992591	0.832752252458808	62	0.160354545454545	0.0934367204436924	0.196425	0.188177069055137
MYBPH	1	203136939	203144942	0.927908005307386	68	0.168345454545455	0.127042027405393	0.191675	0.188750162552609
MYOG	1	203052257	203055377	0.927908005307386	68	0.168345454545455	0.127042027405393	0.191675	0.188750162552609
NAV1	1	201617450	201796102	0.927908005307386	68	0.168345454545455	0.127042027405393	0.191675	0.188750162552609
NCF2	1	183524697	183560056	0.927908005307386	64	0.148572727272727	0.112753634894039	0.190391666666667	0.191454126754988
NEK2	1	211831599	211848972	0.927908005307386	64	0.0960818181818182	0.27741521522145	0.177141666666667	0.202512089238837
NEK7	1	198126108	198291548	0.694702524558494	59	0.141409090909091	0.116614917180826	0.1907	0.186349178596624
NFASC	1	204797782	204991950	0.927908005307386	68	0.168345454545455	0.127042027405393	0.192291666666667	0.188875280919511
NMNAT2	1	183217372	183387634	0.927908005307386	64	0.148572727272727	0.112753634894039	0.190391666666667	0.191454126754988
NPHS2	1	179519674	179545084	0.927908005307386	64	0.148572727272727	0.112753634894039	0.190391666666667	0.191454126754988
NPL	1	182758584	182799519	0.927908005307386	64	0.148572727272727	0.112753634894039	0.190391666666667	0.191454126754988
NR5A2	1	199996770	200146550	0.927908005307386	68	0.168345454545455	0.127042027405393	0.191675	0.188750162552609
NUAK2	1	205271191	205290883	0.927908005307386	68	0.168345454545455	0.127042027405393	0.192291666666667	0.188875280919511
NUCKS1	1	205681947	205719372	0.927908005307386	68	0.168345454545455	0.127042027405393	0.192291666666667	0.188875280919511
OCLM	1	186369704	186370587	0.832752252458808	62	0.148572727272727	0.112753634894039	0.197616666666667	0.185611553487057
OPTC	1	203463271	203478077	0.927908005307386	68	0.168345454545455	0.127042027405393	0.191675	0.188750162552609
PAPPA2	1	176432307	176814733	0.927908005307386	64	0.148572727272727	0.112753634894039	0.190391666666667	0.191454126754988
PDC	1	186412698	186430239	0.832752252458808	62	0.148572727272727	0.112753634894039	0.197616666666667	0.185611553487057
PFKFB2	1	207207761	207254368	0.927908005307386	64	0.0855727272727273	0.271516762248334	0.156016666666667	0.234000364542581
PHLDA3	1	201434622	201438299	0.927908005307386	68	0.168345454545455	0.127042027405393	0.191675	0.188750162552609
PIGR	1	207101867	207119811	0.927908005307386	64	0.0855727272727273	0.271516762248334	0.156016666666667	0.234000364542581
PIK3C2B	1	204391758	204463852	0.927908005307386	68	0.168345454545455	0.127042027405393	0.192291666666667	0.188875280919511
PKP1	1	201252580	201302121	0.927908005307386	68	0.168345454545455	0.127042027405393	0.191675	0.188750162552609
PLA2G4A	1	186798032	186958113	0.832752252458808	62	0.148572727272727	0.112753634894039	0.197616666666667	0.185611553487057
PLEKHA6	1	204187979	204329044	0.927908005307386	68	0.168345454545455	0.127042027405393	0.192291666666667	0.188875280919511
PLXNA2	1	208195588	208417665	0.927908005307386	64	0.0881363636363636	0.27433901025092	0.156016666666667	0.234000364542581
PM20D1	1	205797150	205819276	0.927908005307386	68	0.168345454545455	0.127042027405393	0.192291666666667	0.188875280919511
PPFIA4	1	203003612	203047864	0.927908005307386	68	0.168345454545455	0.127042027405393	0.191675	0.188750162552609
PPP1R12B	1	202317830	202557697	0.927908005307386	68	0.168345454545455	0.127042027405393	0.191675	0.188750162552609
PPP1R15B	1	204372492	204380944	0.927908005307386	68	0.168345454545455	0.127042027405393	0.192291666666667	0.188875280919511
PRDX6	1	173446486	173457946	0.832752252458808	62	0.160127272727273	0.0936117844174449	0.197466666666667	0.190769210081584
PRELP	1	203444883	203460479	0.927908005307386	68	0.168345454545455	0.127042027405393	0.191675	0.188750162552609
PRG4	1	186265405	186283688	0.832752252458808	62	0.148572727272727	0.112753634894039	0.197616666666667	0.185611553487057
PTGS2	1	186640944	186649559	0.832752252458808	62	0.148572727272727	0.112753634894039	0.197616666666667	0.185611553487057
PTPN7	1	202116141	202130716	0.927908005307386	68	0.168345454545455	0.127042027405393	0.191675	0.188750162552609
PTPRC	1	198608137	198726545	0.694702524558494	59	0.141409090909091	0.116614917180826	0.191675	0.188750162552609
PTPRVP	1	202137179	202158577	0.927908005307386	68	0.168345454545455	0.127042027405393	0.191675	0.188750162552609
QSOX1	1	180123968	180167169	0.927908005307386	64	0.148572727272727	0.112753634894039	0.190391666666667	0.191454126754988
RAB7L1	1	205737114	205744610	0.927908005307386	68	0.168345454545455	0.127042027405393	0.192291666666667	0.188875280919511
RABIF	1	202847410	202858385	0.927908005307386	68	0.168345454545455	0.127042027405393	0.191675	0.188750162552609
RALGPS2	1	178694300	178889237	0.927908005307386	64	0.148572727272727	0.112753634894039	0.190391666666667	0.191454126754988
RASAL2	1	178062864	178448648	0.927908005307386	64	0.148572727272727	0.112753634894039	0.190391666666667	0.191454126754988
RASSF5	1	206680879	206762616	0.927908005307386	64	0.0855727272727273	0.271516762248334	0.156016666666667	0.234000364542581
RBBP5	1	205055270	205091150	0.927908005307386	68	0.168345454545455	0.127042027405393	0.192291666666667	0.188875280919511
RC3H1	1	173900352	173962210	0.832752252458808	62	0.160127272727273	0.0936117844174449	0.197466666666667	0.190769210081584
RCOR3	1	211432708	211489725	0.927908005307386	64	0.0960818181818182	0.27741521522145	0.177141666666667	0.202512089238837
RD3	1	211649864	211666259	0.927908005307386	64	0.0960818181818182	0.27741521522145	0.177141666666667	0.202512089238837
REN	1	204123944	204135465	0.927908005307386	68	0.168345454545455	0.127042027405393	0.192291666666667	0.188875280919511
RGL1	1	183605208	183897666	0.927908005307386	64	0.148572727272727	0.112753634894039	0.190391666666667	0.191454126754988
RGS13	1	192605268	192629440	0.650549746390371	58	0.1401	0.117099103327054	0.196725	0.183395256828722
RGS16	1	182567758	182573548	0.927908005307386	64	0.148572727272727	0.112753634894039	0.190391666666667	0.191454126754988
RGS18	1	192127592	192154945	0.650549746390371	58	0.1401	0.117099103327054	0.196725	0.183395256828722
RGS1	1	192544857	192549159	0.650549746390371	58	0.1401	0.117099103327054	0.196725	0.183395256828722
RGS21	1	192286122	192336414	0.650549746390371	58	0.1401	0.117099103327054	0.196725	0.183395256828722
RGS2	1	192778169	192781407	0.650549746390371	58	0.1401	0.117099103327054	0.196725	0.183395256828722
RGS8	1	182615792	182642067	0.927908005307386	64	0.148572727272727	0.112753634894039	0.190391666666667	0.191454126754988
RGSL1	1	182419256	182529732	0.927908005307386	64	0.148572727272727	0.112753634894039	0.190391666666667	0.191454126754988
RNASEL	1	182542769	182558394	0.927908005307386	64	0.148572727272727	0.112753634894039	0.190391666666667	0.191454126754988
RNF2	1	185014551	185071740	0.832752252458808	62	0.148572727272727	0.112753634894039	0.197616666666667	0.185611553487057
RNPEP	1	201951766	201975275	0.927908005307386	68	0.168345454545455	0.127042027405393	0.191675	0.188750162552609
RPS10P7	1	201489032	201489720	0.927908005307386	68	0.168345454545455	0.127042027405393	0.191675	0.188750162552609
SCARNA3	1	175937533	175937676	0.785948739643719	61	0.148572727272727	0.112753634894039	0.196425	0.188177069055137
SEC16B	1	177897489	178007142	0.927908005307386	64	0.148572727272727	0.112753634894039	0.190391666666667	0.191454126754988
SERPINC1	1	173872942	173886516	0.832752252458808	62	0.160127272727273	0.0936117844174449	0.197466666666667	0.190769210081584
SERTAD4	1	210406195	210416440	0.927908005307386	64	0.0879727272727273	0.274334715597239	0.157958333333333	0.234772700357885
SHCBP1L	1	182869000	182922553	0.927908005307386	64	0.148572727272727	0.112753634894039	0.190391666666667	0.191454126754988
SHISA4	1	201857797	201861715	0.927908005307386	68	0.168345454545455	0.127042027405393	0.191675	0.188750162552609
SLC26A9	1	205882177	205912588	0.927908005307386	68	0.168345454545455	0.127042027405393	0.192291666666667	0.188875280919511
SLC30A1	1	211748381	211752099	0.927908005307386	64	0.0960818181818182	0.27741521522145	0.177141666666667	0.202512089238837
SLC41A1	1	205758221	205782161	0.927908005307386	68	0.168345454545455	0.127042027405393	0.192291666666667	0.188875280919511
SLC45A3	1	205566695	205649630	0.927908005307386	68	0.168345454545455	0.127042027405393	0.192291666666667	0.188875280919511
SLC9C2	1	173469604	173572233	0.832752252458808	62	0.160127272727273	0.0936117844174449	0.197466666666667	0.190769210081584
SMG7	1	183441506	183523328	0.927908005307386	64	0.148572727272727	0.112753634894039	0.190391666666667	0.191454126754988
[truncated: 22,306 more rows]
