# Supplementary material for: Molecular Analysis of Short- versus Long-Term Survivors of High-Grade Serous Ovarian Carcinoma
Source: Cancers (Basel). 2022 Aug 30;14(17):4198. doi: 10.3390/cancers14174198 (PMC9454595; doi:10.3390/cancers14174198)
Supplement: Supplementary file 1 [file cancers-14-04198-s001.zip › cancers-1818283-supplementary/TableS4_RPPA.xlsx]

## Sheet: RawLog2
	Slide no.	1	2	3	4	5	6	7	8	9	10	11	12	13	14	15	16	17	18	19	20	21	22	23	24	25	26	27	28	29	30	31	32	33	34	35	36	37	38	39	40	41	42	43	44	45	46	47	48
	Filename	14-3-3-beta-R-V_GBL1116732	14-3-3-epsilon-M-C_GBL1116879	14-3-3-zeta-R-V_GBL1116733	4E-BP1-R-V_GBL1116580	4E-BP1_pS65-R-V_GBL1116581	4E-BP1_pT37_T46-R-V_GBL1116582	53BP1-R-V_GBL1116749	A-Raf-R-V_GBL1116805	A-Raf_pS299-R-C_GBL1116759	ACC_pS79-R-V_GBL1116583	ACC1-R-E_GBL1116584	ACVRL1-R-C_GBL1116773	ADAR1-M-V_GBL1116895	Akt-R-V_GBL1116772	Akt_pS473-R-V_GBL1116632	Akt_pT308-R-V_GBL1116791	AMPK-alpha-R-C_GBL1116585	AMPK-alpha_pT172-R-V_GBL1116586	Annexin-I-M-V_GBL1116899	Annexin-VII-M-V_GBL1116892	AR-R-V_GBL1116718	ARHI-M-C_GBL1116908	ARID1A-R-C_GBL1116845	ATM-R-V_GBL1116835	ATM_pS1981-R-V_GBL1116836	ATP5A-M-C_GBL1116909	ATP5H-M-C_GBL1116901	ATR-R-C_GBL1116738	Aurora-B-R-V_GBL1116842	Axl-R-V_GBL1116821	b-Actin-R-C_GBL1116796	b-Catenin-R-V_GBL1116613	b-Catenin_pT41_S45-R-V_GBL1116797	B-Raf-R-V_GBL1116617	B-Raf_pS445-R-V_GBL1116618	Bad_pS112-R-V_GBL1116587	Bak-R-C_GBL1116588	BAP1-M-V_GBL1116898	Bax-R-V_GBL1116589	Bcl-xL-R-V_GBL1116614	Bcl2-M-V_GBL1116854	Bcl2A1-R-V_GBL1116824	Beclin-G-C_GBL1116923	Bid-R-C_GBL1116615	Bim-R-V_GBL1116616	BRD4-R-V_GBL1116848	c-Abl-R-V_GBL1116847	c-Jun_pS73-R-V_GBL1116623
	Gene Name	YWHAB	YWHAE	YWHAZ	EIF4EBP1	EIF4EBP1	EIF4EBP1	TP53BP1	ARAF	ARAF	ACACA ACACB	ACACA	ACVRL1	ADAR	AKT1 AKT2 AKT3	AKT1 AKT2 AKT3	AKT1 AKT2 AKT3	PRKAA1	PRKAA1	ANXA1	ANXA7	AR	DIRAS3	ARID1A	ATM	ATM	ATP5A	ATP5H	ATR	AIM1	AXL	ACTB	CTNNB1	CTNNB1	BRAF	BRAF	BAD	BAK1	BAP1	BAX	BCL2L1	BCL2	BCL2A1	BECN1	BID	BCL2L11	BRD4	ABL	JUN
	Probabilities (QC Score)	0.966838	0.936073	0.966799	0.974823	0.968908	0.970068	0.974209	0.959513	0.950834	0.915415	0.965283	0.965196	0.93655	0.9787	0.957513	0.960604	0.956588	0.969265	0.907248	0.926203	0.818528	0.901204	0.962896	0.962965	0.934425	0.942544	0.940846	0.958089	0.957518	0.963616	0.95879	0.977997	0.949918	0.966174	0.966044	0.968144	0.963403	0.947296	0.972829	0.951022	0.929747	0.957162	0.945856	0.97096	0.966267	0.962286	0.963193	0.96782
	Antibody Name on Heatmap	14-3-3-beta-R-V	14-3-3-epsilon-M-C	14-3-3-zeta-R-V	4E-BP1-R-V	4E-BP1_pS65-R-V	4E-BP1_pT37_T46-R-V	53BP1-R-V	A-Raf-R-V	A-Raf_pS299-R-C	ACC_pS79-R-V	ACC1-R-E	ACVRL1-R-C	ADAR1-M-V	Akt-R-V	Akt_pS473-R-V	Akt_pT308-R-V	AMPK-alpha-R-C	AMPK-alpha_pT172-R-V	Annexin-I-M-V	Annexin-VII-M-V	AR-R-V	ARHI-M-C	ARID1A-R-C	ATM-R-V	ATM_pS1981-R-V	ATP5A-M-C	ATP5H-M-C	ATR-R-C	Aurora-B-R-V	Axl-R-V	b-Actin-R-C	b-Catenin-R-V	b-Catenin_pT41_S45-R-V	B-Raf-R-V	B-Raf_pS445-R-V	Bad_pS112-R-V	Bak-R-C	BAP1-M-V	Bax-R-V	Bcl-xL-R-V	Bcl2-M-V	Bcl2A1-R-V	Beclin-G-C	Bid-R-C	Bim-R-V	BRD4-R-V	c-Abl-R-V	c-Jun_pS73-R-V
	Antibody Origin	R	M	R	R	R	R	R	R	R	R	R	R	M	R	R	R	R	R	M	M	R	M	R	R	R	M	M	R	R	R	R	R	R	R	R	R	R	M	R	R	M	R	G	R	R	R	R	R
	0 replicated antibodies	1	2	3	4	5	6	7	8	9	10	11	12	13	14	15	16	17	18	19	20	21	22	23	24	25	26	27	28	29	30	31	32	33	34	35	36	37	38	39	40	41	42	43	44	45	46	47	48
Sample description	96-well definition	14-3-3-beta-R-V_GBL1116732	14-3-3-epsilon-M-C_GBL1116879	14-3-3-zeta-R-V_GBL1116733	4E-BP1-R-V_GBL1116580	4E-BP1_pS65-R-V_GBL1116581	4E-BP1_pT37_T46-R-V_GBL1116582	53BP1-R-V_GBL1116749	A-Raf-R-V_GBL1116805	A-Raf_pS299-R-C_GBL1116759	ACC_pS79-R-V_GBL1116583	ACC1-R-E_GBL1116584	ACVRL1-R-C_GBL1116773	ADAR1-M-V_GBL1116895	Akt-R-V_GBL1116772	Akt_pS473-R-V_GBL1116632	Akt_pT308-R-V_GBL1116791	AMPK-alpha-R-C_GBL1116585	AMPK-alpha_pT172-R-V_GBL1116586	Annexin-I-M-V_GBL1116899	Annexin-VII-M-V_GBL1116892	AR-R-V_GBL1116718	ARHI-M-C_GBL1116908	ARID1A-R-C_GBL1116845	ATM-R-V_GBL1116835	ATM_pS1981-R-V_GBL1116836	ATP5A-M-C_GBL1116909	ATP5H-M-C_GBL1116901	ATR-R-C_GBL1116738	Aurora-B-R-V_GBL1116842	Axl-R-V_GBL1116821	b-Actin-R-C_GBL1116796	b-Catenin-R-V_GBL1116613	b-Catenin_pT41_S45-R-V_GBL1116797	B-Raf-R-V_GBL1116617	B-Raf_pS445-R-V_GBL1116618	Bad_pS112-R-V_GBL1116587	Bak-R-C_GBL1116588	BAP1-M-V_GBL1116898	Bax-R-V_GBL1116589	Bcl-xL-R-V_GBL1116614	Bcl2-M-V_GBL1116854	Bcl2A1-R-V_GBL1116824	Beclin-G-C_GBL1116923	Bid-R-C_GBL1116615	Bim-R-V_GBL1116616	BRD4-R-V_GBL1116848	c-Abl-R-V_GBL1116847	c-Jun_pS73-R-V_GBL1116623
JB1843	F8	-0.955535	-2.38834	-0.888599	-0.0511561	-0.117113	0.121808	0.511062	-0.374952	-2.41075	2.35001	0.748402	-1.75895	-1.32772	0.844182	-1.32532	-0.580454	0.966169	2.10308	-2.50531	-1.97854	-1.10315	-2.94442	-0.306782	-0.415834	-3.02356	-0.302361	-1.43449	-0.554163	-1.8606	-2.00199	-0.741061	1.49537	-1.85386	-1.58193	-0.0648259	-0.666783	-1.67351	-1.67489	0.481195	0.0608751	-1.01773	-0.622113	-1.99076	0.265575	-0.0337354	0.641578	-0.922517	-1.81816
JB2011	F9	-1.61822	-2.72373	-1.53611	-0.878204	-0.493559	-0.0909295	-0.620709	-0.508645	-2.94069	2.04638	0.0407998	-2.14588	-1.8745	0.640045	-1.57353	-1.10857	0.108986	1.25457	-3.01988	-2.06215	-1.37289	-3.43731	-1.12317	-1.41936	-3.341	-0.951989	-1.94521	-1.28285	-2.43899	-1.54078	0.302601	0.374463	-2.37004	-2.06363	-0.846961	-0.649281	-2.08241	-2.91485	-0.548474	-0.413358	-2.46299	-0.894581	-2.28216	-0.089842	-1.38464	0.0186129	-1.19194	-2.0108
JB2063	F10	-1.03721	-1.94268	-0.7635	-0.202376	-0.289771	-0.116851	-0.23687	-0.263485	-2.16507	2.12359	0.591143	-1.36892	-1.36888	0.460586	-2.09398	-1.17215	0.307863	1.47669	-2.16329	-1.43094	-0.898026	-2.4077	-0.585235	-0.766273	-2.60152	0.506045	-1.01093	-0.44111	-2.19161	-1.3905	-0.632349	0.602156	-1.63566	-1.59481	-0.434504	-0.614833	-1.43612	-1.80094	-0.24086	-0.111634	-1.3006	-0.283136	-1.72692	0.138485	-0.720124	1.05933	-1.17556	-1.73077
JB471	F11	-0.921486	-2.15668	-0.689308	-0.381907	-0.43514	-0.72451	-0.752568	-0.476122	-2.28325	2.3724	1.36627	-1.80548	-1.50092	0.638925	-2.79552	-1.48483	0.301206	1.44681	-3.25416	-1.88007	-1.132	-2.641	-1.62369	-0.646357	-2.92983	0.19667	-1.17604	-0.475865	-2.3248	-3.0821	-1.0739	0.781247	-1.84152	-1.86847	-1.0819	-0.924234	-1.65278	-2.74508	-0.0965824	0.0549073	-2.24004	-0.517863	-2.07302	0.163231	-0.206871	-0.210043	-1.20817	-2.00157
JB1796	F12	-1.31043	-2.54052	-1.2696	-0.48549	-0.406558	0.589793	-0.0490992	-0.476439	-2.60089	1.73757	0.0206966	-2.13684	-1.80931	0.773718	-2.70021	-1.53348	0.415743	1.36693	-2.70665	-2.17588	-1.29699	-3.12391	-1.35666	-1.99292	-3.61688	-0.633257	-1.71187	-1.03865	-2.69306	-1.79165	0.549538	0.288012	-2.11678	-2.17943	-1.01295	-0.523864	-2.00998	-2.73917	-0.28531	-0.156124	-2.26189	-1.03825	-2.29322	-0.257931	-1.2316	0.591393	-1.27625	-2.23482
JB126	H7	-1.24572	-2.52264	-1.06838	0.137165	-0.297744	0.595298	0.268218	-0.603243	-2.48094	1.68787	-0.308326	-1.9387	-1.45643	0.277781	-2.78401	-1.53101	0.0162967	1.05548	-3.09776	-2.06597	-1.22916	-3.11657	0.209189	-0.684247	-3.22907	-0.359074	-1.67849	-0.694827	-2.19703	-1.79266	-0.482327	0.600558	-2.00255	-1.84348	-0.867007	-0.706354	-1.97921	-1.70641	-0.347043	-0.187042	0.242037	-0.669109	-2.129	0.176372	0.728981	1.33989	-1.2201	-1.60024
JB337	H8	-1.51388	-2.61191	-1.3314	-0.669789	-0.877591	-0.382305	-0.219532	-0.794502	-2.7381	1.67158	-0.223844	-2.13367	-1.86371	0.628633	-2.83435	-1.59225	-0.0271785	0.959509	-2.59125	-2.12856	-1.34234	-3.22515	-1.12523	-1.29279	-3.31823	-0.42399	-1.74718	-1.02175	-2.8052	-1.82683	-0.45304	0.176336	-2.18738	-2.0609	-1.09579	-0.775899	-2.02437	-2.75117	-0.434182	-0.512849	-2.47156	-0.846218	-2.30223	-0.169628	-1.50385	0.0554399	-1.35831	-2.19993
JB1045	H9	-1.57257	-2.79109	-1.93969	-0.95138	-0.85986	-0.48225	-0.553288	-1.02164	-2.75597	1.20953	-0.534042	-2.10868	-1.99747	0.346707	-2.55274	-1.42331	-0.254915	0.743647	-3.44386	-2.17114	-1.26383	-3.14622	-1.09169	-1.08324	-3.35661	-0.884861	-1.87094	-1.12935	-2.94371	-2.49287	-1.16567	-0.231346	-2.29887	-2.20091	-1.11178	-0.996955	-2.25347	-2.78377	-0.910342	-0.254125	-2.34819	-0.888765	-2.36846	-0.328891	-1.34624	0.282864	-1.41445	-2.47358
JB1001	H10	-1.25875	-2.47689	-1.27514	-1.2443	-0.634632	-0.18803	-1.15504	-0.866364	-2.54932	1.98403	0.563859	-1.9284	-1.62019	0.636462	-2.8891	-1.20472	0.336606	0.907329	-2.74764	-1.93932	-1.28234	-3.03559	-1.43222	-0.739179	-3.17331	-0.423829	-1.57541	-0.71548	-2.57221	-1.89196	-0.529939	0.65363	-1.9869	-2.01632	-0.838689	-0.747678	-1.95071	-2.94631	0.196391	-0.2689	-2.27129	-0.683484	-2.02824	-0.173195	-0.931005	-0.593702	-1.23554	-2.28087
JB1738	H11	-0.945936	-1.97913	-0.804166	-0.213064	-0.236555	0.0728081	-0.0812744	-0.399506	-2.30186	2.10117	0.502161	-1.60842	-1.44953	0.921739	-2.3781	-1.1159	0.450387	1.39745	-1.54119	-1.82135	-1.02103	-2.71536	-0.740311	-0.932107	-3.11622	-0.165294	-1.47276	-0.722945	-2.36608	-1.32355	0.169475	0.263346	-1.81805	-1.85615	-0.400881	-0.228427	-1.90177	-2.01445	0.0278651	-0.166565	-1.81817	-0.569402	-1.72123	0.0226272	-1.11691	0.480186	-1.13614	-1.95794
JB1412	H12	-1.56133	-2.75631	-1.54676	-1.28856	-1.40528	-0.971644	-1.36845	-1.24867	-3.17346	0.829415	-1.86589	-2.32645	-2.33631	-0.334684	-3.85609	-2.48161	-0.652031	-0.787422	-3.36493	-2.21683	-2.37602	-3.30989	-1.20757	-2.10624	-3.47415	-1.1456	-2.23904	-1.2881	-3.39685	-3.66251	-0.984495	-1.58242	-2.93635	-2.70663	-1.83455	-1.3636	-2.3547	-3.23848	-0.720296	-1.17204	-2.1222	-0.9955	-2.5914	-0.602805	-1.86395	-0.40141	-2.09141	-2.92686
JB1209	B7	-1.64018	-2.72482	-1.25329	-1.13649	-1.01234	-0.589072	-0.536746	-1.01848	-3.10584	0.967959	-1.30296	-2.29708	-1.92983	-0.0869054	-3.32171	-2.17719	-0.476961	0.228859	-2.06807	-2.05308	-1.96143	-3.29651	-0.981025	-1.25212	-3.49449	-0.544748	-1.79489	-1.39534	-3.01557	-2.46549	-0.312875	0.200999	-2.40534	-2.20227	-1.329	-0.863453	-2.03806	-2.77809	-0.425498	-0.39967	-2.21384	-1.04782	-2.11852	-0.339456	-1.58147	0.211659	-1.54351	-2.34119
JB4757	B8	-0.923003	-1.81687	-0.925177	-0.393412	-0.211427	-0.0550032	0.49065	-0.0865778	-2.24243	2.60876	0.784034	-1.57885	-1.20852	1.26209	-1.65704	-0.914511	0.647708	1.73626	-1.84058	-1.287	-0.816283	-2.65629	-0.167514	0.0846396	-2.66881	-0.308465	-1.35203	-0.519839	-2.13457	-1.76464	-0.39811	1.19324	-1.49642	-1.38687	0.0343679	-0.0413018	-1.6556	-1.69918	-0.120929	0.0251671	-1.87445	-0.666592	-1.49125	0.217624	-0.316775	0.593693	-1.13941	-1.40556
JB4079	B9	-1.49362	-2.52114	-1.46973	-0.575004	-0.284959	-0.685569	0.373487	-0.368823	-2.64628	2.08149	0.527751	-2.07597	-1.67685	1.12477	-2.72782	-1.6959	0.234136	1.47204	-2.64109	-2.11005	-1.18804	-3.1341	-0.393311	-0.465732	-3.22537	-0.935735	-1.77615	-0.730578	-2.22789	-1.39569	-0.303474	0.420783	-2.18945	-1.8663	-0.786593	-0.756285	-1.82859	-2.18592	-0.372463	-0.0996919	-2.29646	-0.804253	-2.11165	0.165784	-0.997563	0.869975	-1.13647	-2.03671
JB3838	B10	-1.03351	-1.97144	-0.559981	-0.221683	-0.0802625	0.596762	0.578302	-0.0647816	-2.21897	2.35393	0.64705	-1.564	-1.07878	0.803094	-2.02338	-0.785428	0.497049	0.980218	-2.33407	-1.59595	-0.951784	-2.54206	-0.273086	-0.0288629	-2.79466	-0.262692	-1.19323	-0.431963	-1.98915	-0.943332	-0.087848	0.677746	-1.46153	-1.62763	-0.207741	-0.0183089	-1.57376	-1.74117	0.225423	0.207007	-1.57903	-0.566559	-1.53625	0.129969	-0.160803	1.57577	-0.897831	-1.77706
JB4387	B11	-0.771976	-1.98025	-0.620889	0.0128765	0.408485	0.29637	1.00005	-0.142336	-2.04046	2.68646	0.917341	-1.43532	-1.11113	0.996222	-2.06045	-1.15008	0.745216	1.8987	-2.43502	-1.77952	-0.30685	-2.32332	-0.0578918	-0.251565	-2.66017	-0.414326	-1.10621	-0.411063	-1.94467	-1.54508	-0.734645	1.02101	-1.48758	-1.33379	-0.00384759	-0.319117	-1.35686	-1.661	-0.0283494	-0.0724639	-1.88744	-0.283757	-1.66853	0.310024	-0.397175	1.92233	-0.844771	-1.56043
JB5223	B12	-0.354085	-1.4789	-0.406818	0.671524	0.679196	1.00152	0.869098	0.138496	-1.4252	3.47083	1.82204	-0.976757	-0.379234	1.14084	-1.60538	-0.567398	1.21103	2.34707	-2.29995	-0.960156	0.254779	-1.96761	0.550174	0.774534	-1.71129	0.108408	-0.742018	0.341994	-1.32463	-1.06624	-0.297832	1.97172	-0.805696	-0.928755	0.0303453	0.286042	-0.974066	-1.17973	0.492682	0.561345	-1.32457	-0.0878334	-1.17429	0.70904	0.362816	1.79162	-0.292377	-0.983522
JB4860	D7	-1.63528	-2.79959	-1.43432	-0.977508	-1.10704	-0.520816	-0.697312	-0.8098	-2.83714	1.1627	-0.418873	-2.35898	-1.94211	0.155828	-2.57651	-1.7411	-0.327441	0.734696	-3.4433	-2.36609	-1.44872	-3.20769	-0.784213	-0.344382	-3.3997	-0.666317	-1.84658	-1.2771	-2.97591	-2.72932	-1.19393	0.266432	-2.3362	-2.14674	-0.918135	-0.909035	-2.27387	-2.7838	-0.739427	-0.700942	-2.24786	-1.21275	-2.34468	-0.394303	-1.01793	0.211694	-1.58589	-2.16498
GL3793	D8	-1.08899	-2.18709	-0.915398	0.376241	0.327989	1.03204	0.676742	-0.260899	-2.31047	2.15306	0.554142	-1.74366	-1.15208	0.80878	-1.23394	-0.63983	0.396795	1.3693	-2.56944	-1.7469	-0.330272	-2.51188	0.48876	0.0895528	-2.72357	-0.563987	-1.28861	-0.424783	-1.81261	-1.49867	-0.53003	1.62444	-1.51802	-1.32076	0.0550198	-0.199611	-1.48931	-1.3838	0.323196	0.0972864	-1.67247	-0.648576	-1.56406	0.244174	0.378335	1.55736	-0.828007	-1.21566
JB1989	D9	-0.964531	-2.039	-0.945703	0.182422	0.18848	0.393569	0.486094	-0.0395706	-2.19242	2.56513	0.799479	-1.39278	-0.758269	1.92625	-1.8482	-0.91426	0.576084	1.65391	-2.53998	-1.48807	-0.608259	-2.36804	-0.33065	-0.602753	-2.92172	-0.500549	-1.1627	-0.439134	-1.97669	-1.58376	-0.587233	1.14643	-1.57598	-1.42136	-0.358981	-0.341016	-1.36766	-1.68368	0.0651283	0.32621	-1.83081	-0.326566	-1.78513	0.386483	0.25793	1.4914	-0.828571	-1.60211
JB3025	D10	-1.22997	-2.53698	-1.26496	-0.429219	-0.48579	-0.303705	-1.53267	-0.795546	-2.54498	1.58292	-0.193648	-1.88396	-1.63371	0.848357	-2.68816	-1.44069	-0.0390951	0.238064	-2.389	-1.8967	-1.39074	-2.93775	-1.38439	-1.18351	-3.17775	-0.589304	-1.59652	-0.698474	-2.29941	-1.72506	-0.69269	0.435968	-2.07283	-1.9191	-0.522607	-0.694575	-1.82406	-2.84065	-0.228283	-0.032473	-1.91537	-0.613097	-1.99926	-0.0262613	-0.660479	0.0254557	-1.21402	-2.0198
JB4160	D11	-0.622391	-1.69445	-0.215327	0.474785	0.428683	0.176358	0.653504	0.456305	-1.83738	2.74088	1.44387	-1.26582	-0.684865	1.29179	-2.05139	-0.968033	0.677151	1.72261	-1.97801	-1.73914	-0.15914	-2.20541	0.531294	0.0947162	-2.40387	-0.45772	-0.994972	-0.0837649	-1.94456	-0.703802	-0.336824	0.790748	-1.40787	-1.23904	-0.190606	-0.041095	-1.26472	-1.41034	0.436674	0.196823	-1.71164	-0.178917	-1.42684	0.431415	-0.0706005	1.78568	-0.577598	-1.43962
JB4900	D12	-0.910514	-1.99572	-0.482424	0.167919	0.107149	0.314906	0.301166	-0.109845	-2.19058	2.64448	1.10414	-1.4505	-1.12152	1.08	-2.05012	-1.03016	0.505377	1.44653	-2.3808	-1.83105	-0.0522393	-2.43218	0.220125	-0.301107	-2.63209	-0.422541	-1.06887	-0.387634	-2.00341	-1.64467	-0.708489	1.04525	-1.47459	-1.43902	-0.190949	-0.26402	-1.38223	-1.63904	-0.169551	0.243045	-1.11624	-0.316171	-1.74685	0.339786	0.0620122	1.43169	-0.771476	-1.58257
GL5113	F7	-0.642145	-1.99564	-0.616638	0.0629314	0.33531	0.656047	0.202018	-0.108052	-2.18059	2.33561	0.583393	-1.28221	-0.916456	1.2895	-1.54247	-0.495615	0.684888	1.15441	-1.67912	-1.61307	-0.465446	-2.32513	-0.0861389	0.177109	-2.5972	-0.44364	-1.1181	-0.313395	-1.92149	-1.23796	0.116459	1.56305	-1.0449	-1.10389	0.359649	0.282993	-1.16287	-1.64344	0.319547	0.56659	-1.99418	-0.121879	-1.1271	0.667128	-0.294756	1.48578	-0.598864	-1.17016
[truncated: 231 more columns]

## Sheet: NormLinear
	Slide no.	1	2	3	4	5	6	7	8	9	10	11	12	13	14	15	16	17	18	19	20	21	22	23	24	25	26	27	28	29	30	31	32	33	34	35	36	37	38	39	40	41	42	43	44	45	46	47	48
	Filename	14-3-3-beta-R-V_GBL1116732	14-3-3-epsilon-M-C_GBL1116879	14-3-3-zeta-R-V_GBL1116733	4E-BP1-R-V_GBL1116580	4E-BP1_pS65-R-V_GBL1116581	4E-BP1_pT37_T46-R-V_GBL1116582	53BP1-R-V_GBL1116749	A-Raf-R-V_GBL1116805	A-Raf_pS299-R-C_GBL1116759	ACC_pS79-R-V_GBL1116583	ACC1-R-E_GBL1116584	ACVRL1-R-C_GBL1116773	ADAR1-M-V_GBL1116895	Akt-R-V_GBL1116772	Akt_pS473-R-V_GBL1116632	Akt_pT308-R-V_GBL1116791	AMPK-alpha-R-C_GBL1116585	AMPK-alpha_pT172-R-V_GBL1116586	Annexin-I-M-V_GBL1116899	Annexin-VII-M-V_GBL1116892	AR-R-V_GBL1116718	ARHI-M-C_GBL1116908	ARID1A-R-C_GBL1116845	ATM-R-V_GBL1116835	ATM_pS1981-R-V_GBL1116836	ATP5A-M-C_GBL1116909	ATP5H-M-C_GBL1116901	ATR-R-C_GBL1116738	Aurora-B-R-V_GBL1116842	Axl-R-V_GBL1116821	b-Actin-R-C_GBL1116796	b-Catenin-R-V_GBL1116613	b-Catenin_pT41_S45-R-V_GBL1116797	B-Raf-R-V_GBL1116617	B-Raf_pS445-R-V_GBL1116618	Bad_pS112-R-V_GBL1116587	Bak-R-C_GBL1116588	BAP1-M-V_GBL1116898	Bax-R-V_GBL1116589	Bcl-xL-R-V_GBL1116614	Bcl2-M-V_GBL1116854	Bcl2A1-R-V_GBL1116824	Beclin-G-C_GBL1116923	Bid-R-C_GBL1116615	Bim-R-V_GBL1116616	BRD4-R-V_GBL1116848	c-Abl-R-V_GBL1116847	c-Jun_pS73-R-V_GBL1116623
	Gene Name	YWHAB	YWHAE	YWHAZ	EIF4EBP1	EIF4EBP1	EIF4EBP1	TP53BP1	ARAF	ARAF	ACACA ACACB	ACACA	ACVRL1	ADAR	AKT1 AKT2 AKT3	AKT1 AKT2 AKT3	AKT1 AKT2 AKT3	PRKAA1	PRKAA1	ANXA1	ANXA7	AR	DIRAS3	ARID1A	ATM	ATM	ATP5A	ATP5H	ATR	AIM1	AXL	ACTB	CTNNB1	CTNNB1	BRAF	BRAF	BAD	BAK1	BAP1	BAX	BCL2L1	BCL2	BCL2A1	BECN1	BID	BCL2L11	BRD4	ABL	JUN
	Probabilities (QC Score)	0.966838	0.936073	0.966799	0.974823	0.968908	0.970068	0.974209	0.959513	0.950834	0.915415	0.965283	0.965196	0.93655	0.9787	0.957513	0.960604	0.956588	0.969265	0.907248	0.926203	0.818528	0.901204	0.962896	0.962965	0.934425	0.942544	0.940846	0.958089	0.957518	0.963616	0.95879	0.977997	0.949918	0.966174	0.966044	0.968144	0.963403	0.947296	0.972829	0.951022	0.929747	0.957162	0.945856	0.97096	0.966267	0.962286	0.963193	0.96782
	Antibody Name on Heatmap	14-3-3-beta-R-V	14-3-3-epsilon-M-C	14-3-3-zeta-R-V	4E-BP1-R-V	4E-BP1_pS65-R-V	4E-BP1_pT37_T46-R-V	53BP1-R-V	A-Raf-R-V	A-Raf_pS299-R-C	ACC_pS79-R-V	ACC1-R-E	ACVRL1-R-C	ADAR1-M-V	Akt-R-V	Akt_pS473-R-V	Akt_pT308-R-V	AMPK-alpha-R-C	AMPK-alpha_pT172-R-V	Annexin-I-M-V	Annexin-VII-M-V	AR-R-V	ARHI-M-C	ARID1A-R-C	ATM-R-V	ATM_pS1981-R-V	ATP5A-M-C	ATP5H-M-C	ATR-R-C	Aurora-B-R-V	Axl-R-V	b-Actin-R-C	b-Catenin-R-V	b-Catenin_pT41_S45-R-V	B-Raf-R-V	B-Raf_pS445-R-V	Bad_pS112-R-V	Bak-R-C	BAP1-M-V	Bax-R-V	Bcl-xL-R-V	Bcl2-M-V	Bcl2A1-R-V	Beclin-G-C	Bid-R-C	Bim-R-V	BRD4-R-V	c-Abl-R-V	c-Jun_pS73-R-V
	Antibody Origin	R	M	R	R	R	R	R	R	R	R	R	R	M	R	R	R	R	R	M	M	R	M	R	R	R	M	M	R	R	R	R	R	R	R	R	R	R	M	R	R	M	R	G	R	R	R	R	R
	0 replicated antibodies	1	2	3	4	5	6	7	8	9	10	11	12	13	14	15	16	17	18	19	20	21	22	23	24	25	26	27	28	29	30	31	32	33	34	35	36	37	38	39	40	41	42	43	44	45	46	47	48
Sample description	96-well definition	14-3-3-beta-R-V_GBL1116732	14-3-3-epsilon-M-C_GBL1116879	14-3-3-zeta-R-V_GBL1116733	4E-BP1-R-V_GBL1116580	4E-BP1_pS65-R-V_GBL1116581	4E-BP1_pT37_T46-R-V_GBL1116582	53BP1-R-V_GBL1116749	A-Raf-R-V_GBL1116805	A-Raf_pS299-R-C_GBL1116759	ACC_pS79-R-V_GBL1116583	ACC1-R-E_GBL1116584	ACVRL1-R-C_GBL1116773	ADAR1-M-V_GBL1116895	Akt-R-V_GBL1116772	Akt_pS473-R-V_GBL1116632	Akt_pT308-R-V_GBL1116791	AMPK-alpha-R-C_GBL1116585	AMPK-alpha_pT172-R-V_GBL1116586	Annexin-I-M-V_GBL1116899	Annexin-VII-M-V_GBL1116892	AR-R-V_GBL1116718	ARHI-M-C_GBL1116908	ARID1A-R-C_GBL1116845	ATM-R-V_GBL1116835	ATM_pS1981-R-V_GBL1116836	ATP5A-M-C_GBL1116909	ATP5H-M-C_GBL1116901	ATR-R-C_GBL1116738	Aurora-B-R-V_GBL1116842	Axl-R-V_GBL1116821	b-Actin-R-C_GBL1116796	b-Catenin-R-V_GBL1116613	b-Catenin_pT41_S45-R-V_GBL1116797	B-Raf-R-V_GBL1116617	B-Raf_pS445-R-V_GBL1116618	Bad_pS112-R-V_GBL1116587	Bak-R-C_GBL1116588	BAP1-M-V_GBL1116898	Bax-R-V_GBL1116589	Bcl-xL-R-V_GBL1116614	Bcl2-M-V_GBL1116854	Bcl2A1-R-V_GBL1116824	Beclin-G-C_GBL1116923	Bid-R-C_GBL1116615	Bim-R-V_GBL1116616	BRD4-R-V_GBL1116848	c-Abl-R-V_GBL1116847	c-Jun_pS73-R-V_GBL1116623
		Normalized Linear	Normalized Linear	Normalized Linear	Normalized Linear	Normalized Linear	Normalized Linear	Normalized Linear	Normalized Linear	Normalized Linear	Normalized Linear	Normalized Linear	Normalized Linear	Normalized Linear	Normalized Linear	Normalized Linear	Normalized Linear	Normalized Linear	Normalized Linear	Normalized Linear	Normalized Linear	Normalized Linear	Normalized Linear	Normalized Linear	Normalized Linear	Normalized Linear	Normalized Linear	Normalized Linear	Normalized Linear	Normalized Linear	Normalized Linear	Normalized Linear	Normalized Linear	Normalized Linear	Normalized Linear	Normalized Linear	Normalized Linear	Normalized Linear	Normalized Linear	Normalized Linear	Normalized Linear	Normalized Linear	Normalized Linear	Normalized Linear	Normalized Linear	Normalized Linear	Normalized Linear	Normalized Linear	Normalized Linear
JB1843	F8	1.00203	0.866807	1.12042	1.27314	1.10929	0.942602	1.43121	1.06379	0.996333	1.31765	1.27588	0.868412	1.00755	0.851795	1.89423	1.4511	1.38296	1.9824	1.10231	0.930602	0.910388	0.740817	1.52736	1.05099	0.971024	1.08614	0.95134	1.04556	1.31398	0.829074	0.732355	2.00569	0.979417	1.03066	1.25649	0.907969	0.913725	1.5141	1.35872	1.01432	1.66291	0.804483	0.769806	0.893205	1.89096	1.31713	1.02487	1.08339
JB2011	F9	0.859622	0.932986	0.971351	0.974597	1.16048	1.1046	0.886999	1.31682	0.937117	1.44983	1.061	0.901914	0.936664	1.00415	2.16586	1.36657	1.03678	1.49514	1.0479	1.19264	1.02552	0.714911	1.17788	0.711908	1.05825	0.940253	0.906792	0.856862	1.19506	1.55005	2.05027	1.25243	0.930033	1.00236	0.992265	1.24812	0.93463	0.870576	0.903829	0.991591	0.829314	0.904507	0.854232	0.948148	1.00679	1.16149	1.15473	1.28739
JB2063	F10	0.892155	1.11231	1.15129	1.08019	0.927288	0.752717	0.802973	1.08282	1.11303	1.06118	1.07799	1.07222	0.922614	0.615188	1.04759	0.907245	0.825633	1.20997	1.31646	1.28161	0.988833	1.01257	1.18649	0.776702	1.22581	1.79221	1.20223	1.06544	0.984218	1.19348	0.744036	1.01749	1.07349	0.962464	0.916264	0.886862	1.0149	1.30724	0.776101	0.847991	1.28785	0.958751	0.870866	0.77062	1.10715	1.6578	0.810292	1.08452
JB471	F11	1.12223	1.1133	1.4071	1.10729	0.973328	0.573473	0.652027	1.0848	1.19052	1.46383	2.14169	0.91975	0.977413	0.808162	0.747841	0.848017	0.954088	1.37589	0.717513	1.08983	0.976099	1	0.670598	0.979845	1.13344	1.67904	1.24477	1.20746	1.04184	0.428942	0.636032	1.33735	1.08052	0.924295	0.67911	0.830849	1.01393	0.788763	0.995761	1.10492	0.779594	0.945913	0.795371	0.910111	1.83449	0.798395	0.919665	1.04358
JB1796	F12	1.01944	1.01491	1.11945	1.22587	1.18094	1.69638	1.26298	1.29009	1.13628	1.12139	1.00245	0.869535	0.938872	1.05546	0.950314	0.975268	1.22866	1.54848	1.24742	1.05603	1.0356	0.85113	0.959872	0.458318	0.837411	1.12355	1.0213	0.972346	0.960087	1.24803	2.33103	1.13014	1.06203	0.886269	0.847345	1.3044	0.941552	0.942087	1.03922	1.13545	0.913392	0.784449	0.812169	0.808495	1.07252	1.65516	1.04352	1.05603
JB126	H7	0.948143	0.913779	1.14448	1.67847	1.13244	1.5143	1.39942	1.0507	1.09806	0.963442	0.709661	0.887084	1.06627	0.665549	0.797391	0.86876	0.82836	1.10964	0.845877	1.01343	0.965259	0.76074	2.52704	1.0096	0.974349	1.20827	0.929466	1.09738	1.2041	1.10906	1.01381	1.2481	1.02225	0.994786	0.833731	1.02213	0.855343	1.71402	0.885433	0.98831	4.60729	0.900987	0.809311	0.971509	3.71221	2.47281	0.964796	1.45792
JB337	H8	0.916603	1	1.11036	1.11693	0.882055	0.895271	1.16186	1.07136	1.06965	1.10905	0.876018	0.902201	0.936038	0.988161	0.896494	0.969381	0.935755	1.20871	1.39898	1.12975	1.03897	0.821449	1.16665	0.770882	1.06636	1.34478	1.03177	1.01852	0.919635	1.26096	1.20449	1.08287	1.047	0.996115	0.828299	1.13397	0.965105	0.967257	0.970409	0.918007	0.817716	0.927756	0.835601	0.889859	0.919417	1.18185	1.02061	1.12005
JB1045	H9	0.989033	0.992567	0.818556	1.03266	1.00353	0.938786	1.03605	1.02863	1.1873	0.904815	0.794022	1.03163	0.958795	0.913393	1.22467	1.22475	0.89806	1.1696	0.870666	1.23272	1.23292	0.975079	1.34195	1.00177	1.16694	1.09803	1.06421	1.06238	0.938899	0.893102	0.825996	0.917382	1.08914	1.01592	0.920598	1.09334	0.925353	1.06274	0.783998	1.23432	1.00101	1.01233	0.896933	0.895523	1.15254	1.55497	1.10322	1.04126
JB1001	H10	0.981959	0.985726	1.03636	0.673281	0.937014	0.919495	0.545317	0.91499	1.09442	1.2363	1.35752	0.933701	0.994746	0.89186	0.774784	1.13832	1.0809	1.04647	1.1268	1.15628	0.972249	0.840927	0.846529	1.01568	1.05838	1.20729	1.04329	1.13053	0.970207	1.08194	1.0251	1.35322	1.07996	0.92224	0.888574	1.03803	0.91172	0.758424	1.34862	0.975876	0.843339	0.932254	0.906965	0.79682	1.22764	0.676495	0.99754	0.950578
JB1738	H11	1.0516	1.20002	1.23845	1.18636	1.06456	0.94986	0.989635	1.0903	1.12013	1.15605	1.12141	1.0049	0.965333	0.937052	0.951913	1.04374	1.00838	1.26723	2.24189	1.08184	1.00469	0.905206	1.17901	0.766069	0.949331	1.24517	0.965822	0.969669	0.96495	1.38326	1.43517	0.890167	1.04671	0.888485	1.03771	1.28266	0.813174	1.24744	1.03454	0.903214	0.995397	0.869894	0.96738	0.786862	0.930456	1.2278	0.92139	1.02515
JB1412	H12	1.26968	1.29518	1.36909	1.04126	0.875883	0.851815	0.750057	1.11949	1.13237	0.885596	0.401797	1.12997	0.965665	0.725504	0.632084	0.749155	0.868685	0.515515	1.17142	1.52128	0.726497	1.10884	1.57745	0.627937	1.37015	1.16741	1.05031	1.21225	0.873597	0.505714	1.19294	0.458074	0.891831	0.911435	0.710553	1.08015	1.09884	0.987746	1.13927	0.832166	1.49132	1.19755	0.978925	0.943456	1.02545	1.23264	0.878972	0.968752
JB1209	B7	0.964553	1.06213	1.3463	0.928335	0.922783	0.891	1.0711	1.05361	0.952152	0.782183	0.476248	0.925288	1.02697	0.691187	0.734524	0.742294	0.78692	0.836642	2.30925	1.36733	0.776972	0.897978	1.48088	0.910749	1.08395	1.42058	1.14654	0.902979	0.912961	0.930274	1.52463	1.26522	1.03395	1.03734	0.809374	1.22578	1.09805	1.09045	1.12134	1.14047	1.12292	0.926643	1.0901	0.908583	1.00073	1.51271	1.03104	1.1665
JB4757	B8	0.900609	1.13192	0.959914	0.88249	0.913094	0.732768	1.24	1.14164	0.983869	1.38535	1.14921	0.864581	0.961638	1	1.32263	1.01158	0.974558	1.35092	1.53558	1.3207	0.975993	0.794895	1.47818	1.30654	1.09115	0.950414	0.885161	0.940907	0.954945	0.858823	0.816251	1.42949	1.10264	1.03681	1.18272	1.2309	0.812963	1.3083	0.786571	0.86954	0.806926	0.685474	0.956336	0.759242	1.36566	1.11964	0.774893	1.26723
JB4079	B9	0.822408	0.942182	0.892547	1.05528	1.17681	0.641906	1.55052	1.27317	1.00854	1.30364	1.30489	0.830771	0.942655	1.23307	0.853936	0.798185	0.992281	1.52551	1.19569	1.01243	1.02296	0.774103	1.71428	1.20995	1.00616	0.834469	0.894688	1.10264	1.21398	1.50416	1.18205	1.13493	0.924978	1.00856	0.907972	1.01699	0.977958	1.26621	0.896072	1.0815	0.816813	0.845036	0.843676	0.993343	1.15539	1.83896	1.05305	1.10964
JB3838	B10	0.834203	1.01691	1.23642	0.994043	1	1.15124	1.31768	1.15901	1	1.16104	1.04511	0.873522	1.05212	0.727495	1.02603	1.10626	0.877919	0.799906	1.09073	1.06611	0.888499	0.860395	1.37388	1.20768	1	0.981052	0.988155	1	1.05622	1.51755	1.0121	1	1.12962	0.877452	1	1.25068	0.860413	1.27077	1	0.986345	0.990299	0.73469	0.92697	0.714485	1.52158	2.21163	0.916143	0.979535
JB4387	B11	0.972743	0.983179	1.153	1.13766	1.36498	0.909366	1.71698	1.06842	1.10087	1.42215	1.2261	0.928984	1.00075	0.809031	0.972743	0.835765	1.01428	1.47072	0.989297	0.913141	1.35145	0.973962	1.55141	1.00673	1.06778	0.859099	1.02099	0.986937	1.0596	0.972743	0.628803	1.23404	1.07917	1.04635	1.12041	0.987621	0.972743	1.30677	0.81584	0.790493	0.777896	0.869429	0.822701	0.787397	1.25643	2.73549	0.924558	1.10721
JB5223	B12	0.919791	0.985021	0.946598	1.2711	1.1655	1.04931	1.10979	0.918698	1.19355	1.73363	1.62466	0.903533	1.17636	0.632983	0.943801	0.885895	0.991464	1.42034	0.768914	1.14047	1.41176	0.882095	1.67365	1.45108	1.45888	0.873566	0.930133	1.17727	1.15262	0.959477	0.602424	1.68818	1.22532	0.980609	0.812012	1.0633	0.897686	1.29112	0.8286	0.868134	0.813311	0.704866	0.820194	0.734857	1.50596	1.7684	0.959654	1.16894
JB4860	D7	0.962649	1.00308	1.18117	1.03093	0.859525	0.929162	0.953147	1.21106	1.14094	0.890424	0.874252	0.88168	1.01281	0.813452	1.22462	0.998898	0.868175	1.18162	0.885428	1.09474	1.10259	0.949883	1.68823	1.6995	1.15136	1.29878	1.10026	0.974845	0.933382	0.770646	0.823391	1.31683	1.0789	1.07227	1.07028	1.18129	0.927471	1.08032	0.897222	0.920571	1.09088	0.822109	0.926943	0.870002	1.47103	1.50464	0.99583	1.31097
GL3793	D8	0.815425	0.889575	0.981725	1.52831	1.34806	1.58129	1.43303	1.0277	0.953386	1.0261	0.995424	0.78344	1.01581	0.741916	1.80144	1.24308	0.831934	1.06409	0.941185	0.97538	1.38856	0.892476	2.36646	1.33172	1.06712	0.808735	0.939564	1.02088	1.21258	1.04902	0.756703	1.95793	1.10342	1.10258	1.21874	1.12042	0.92671	1.65371	1.08704	0.928567	0.942865	0.705063	0.923648	0.785572	2.24598	2.21812	0.976778	1.46836
JB1989	D9	0.867034	0.961498	0.937678	1.30333	1.19371	0.990833	1.22476	1.16863	1.00923	1.33175	1.15093	0.974583	1.30182	1.57012	1.14788	1.00248	0.918856	1.26428	0.936981	1.13834	1.11704	0.961795	1.30804	0.803889	0.9073	0.82431	1.00003	0.98592	1.05561	0.96462	0.709402	1.37116	1.03391	1.00303	0.892221	0.990833	0.983445	1.31031	0.88664	1.06148	0.824087	0.859706	0.772937	0.845692	2.01534	2.06687	0.952387	1.09568
JB3025	D10	0.974333	0.919642	1.01514	1.15215	1.01042	0.825424	0.408245	0.934725	1.06767	0.910593	0.781024	0.93656	0.958501	1.00469	0.866198	0.940117	0.810283	0.640038	1.40526	1.15836	0.877192	0.875304	0.851115	0.726017	1.02626	1.04701	1	1.11263	1.14008	1.1814	0.890684	1.13187	0.98967	0.959531	1.07595	1.04748	0.968138	0.793723	0.977233	1.11819	1.04977	0.952076	0.900042	0.858105	1.44031	1.01065	0.984826	1.10796
JB4160	D11	0.926573	1.02924	1.3115	1.34559	1.18866	0.71856	1.15957	1.38932	1.08823	1.26818	1.51663	0.897194	1.15477	0.852694	0.840579	0.814212	0.830846	1.11782	1.16614	0.806392	1.28563	0.907587	2.00419	1.09902	1.09519	0.715867	0.947014	1.06333	0.909974	1.49658	0.711415	0.903373	0.979349	0.959513	0.845295	1.02834	0.890403	1.33508	0.967037	0.818112	0.754563	0.802871	0.835314	0.735509	1.353	2.13673	0.955461	1.03383
JB4900	D12	0.891074	0.980833	1.27977	1.27733	1.11695	0.928833	1.0666	1.1019	1.00037	1.39292	1.40727	0.926955	1.00189	0.864581	0.987935	0.915804	0.866122	1.084	1.03578	0.888475	1.62579	0.910732	1.89686	0.980884	1.09788	0.86137	1.05652	1.01149	1.02584	0.915458	0.645666	1.26546	1.09805	0.980884	0.992367	1.03466	0.963788	1.33792	0.745966	0.991962	1.33874	0.857227	0.785754	0.810536	1.74176	1.96317	0.980884	1.09948
GL5113	F7	0.972029	0.888374	1.05611	1.07567	1.18494	1.06564	0.901846	0.999215	0.912328	1.01842	0.888374	0.943405	1.04599	0.905419	1.2721	1.20142	0.888374	0.801809	1.52571	0.935925	1.10575	0.888374	1.38938	1.23752	1.01868	0.768807	0.924781	0.96447	0.983377	1.09912	1.03591	1.64096	1.33951	1.12068	1.31643	1.36912	1.01623	1.20805	0.948266	1.12427	0.659765	0.888305	1.09353	0.921065	1.23188	1.84595	1.00128	1.32529
[truncated: 233 more columns]

## Sheet: NormLog2
	Slide no.	1	2	3	4	5	6	7	8	9	10	11	12	13	14	15	16	17	18	19	20	21	22	23	24	25	26	27	28	29	30	31	32	33	34	35	36	37	38	39	40	41	42	43	44	45	46	47	48
	Filename	14-3-3-beta-R-V_GBL1116732	14-3-3-epsilon-M-C_GBL1116879	14-3-3-zeta-R-V_GBL1116733	4E-BP1-R-V_GBL1116580	4E-BP1_pS65-R-V_GBL1116581	4E-BP1_pT37_T46-R-V_GBL1116582	53BP1-R-V_GBL1116749	A-Raf-R-V_GBL1116805	A-Raf_pS299-R-C_GBL1116759	ACC_pS79-R-V_GBL1116583	ACC1-R-E_GBL1116584	ACVRL1-R-C_GBL1116773	ADAR1-M-V_GBL1116895	Akt-R-V_GBL1116772	Akt_pS473-R-V_GBL1116632	Akt_pT308-R-V_GBL1116791	AMPK-alpha-R-C_GBL1116585	AMPK-alpha_pT172-R-V_GBL1116586	Annexin-I-M-V_GBL1116899	Annexin-VII-M-V_GBL1116892	AR-R-V_GBL1116718	ARHI-M-C_GBL1116908	ARID1A-R-C_GBL1116845	ATM-R-V_GBL1116835	ATM_pS1981-R-V_GBL1116836	ATP5A-M-C_GBL1116909	ATP5H-M-C_GBL1116901	ATR-R-C_GBL1116738	Aurora-B-R-V_GBL1116842	Axl-R-V_GBL1116821	b-Actin-R-C_GBL1116796	b-Catenin-R-V_GBL1116613	b-Catenin_pT41_S45-R-V_GBL1116797	B-Raf-R-V_GBL1116617	B-Raf_pS445-R-V_GBL1116618	Bad_pS112-R-V_GBL1116587	Bak-R-C_GBL1116588	BAP1-M-V_GBL1116898	Bax-R-V_GBL1116589	Bcl-xL-R-V_GBL1116614	Bcl2-M-V_GBL1116854	Bcl2A1-R-V_GBL1116824	Beclin-G-C_GBL1116923	Bid-R-C_GBL1116615	Bim-R-V_GBL1116616	BRD4-R-V_GBL1116848	c-Abl-R-V_GBL1116847	c-Jun_pS73-R-V_GBL1116623
	Gene Name	YWHAB	YWHAE	YWHAZ	EIF4EBP1	EIF4EBP1	EIF4EBP1	TP53BP1	ARAF	ARAF	ACACA ACACB	ACACA	ACVRL1	ADAR	AKT1 AKT2 AKT3	AKT1 AKT2 AKT3	AKT1 AKT2 AKT3	PRKAA1	PRKAA1	ANXA1	ANXA7	AR	DIRAS3	ARID1A	ATM	ATM	ATP5A	ATP5H	ATR	AIM1	AXL	ACTB	CTNNB1	CTNNB1	BRAF	BRAF	BAD	BAK1	BAP1	BAX	BCL2L1	BCL2	BCL2A1	BECN1	BID	BCL2L11	BRD4	ABL	JUN
	Probabilities (QC Score)	0.966838	0.936073	0.966799	0.974823	0.968908	0.970068	0.974209	0.959513	0.950834	0.915415	0.965283	0.965196	0.93655	0.9787	0.957513	0.960604	0.956588	0.969265	0.907248	0.926203	0.818528	0.901204	0.962896	0.962965	0.934425	0.942544	0.940846	0.958089	0.957518	0.963616	0.95879	0.977997	0.949918	0.966174	0.966044	0.968144	0.963403	0.947296	0.972829	0.951022	0.929747	0.957162	0.945856	0.97096	0.966267	0.962286	0.963193	0.96782
	Antibody Name on Heatmap	14-3-3-beta-R-V	14-3-3-epsilon-M-C	14-3-3-zeta-R-V	4E-BP1-R-V	4E-BP1_pS65-R-V	4E-BP1_pT37_T46-R-V	53BP1-R-V	A-Raf-R-V	A-Raf_pS299-R-C	ACC_pS79-R-V	ACC1-R-E	ACVRL1-R-C	ADAR1-M-V	Akt-R-V	Akt_pS473-R-V	Akt_pT308-R-V	AMPK-alpha-R-C	AMPK-alpha_pT172-R-V	Annexin-I-M-V	Annexin-VII-M-V	AR-R-V	ARHI-M-C	ARID1A-R-C	ATM-R-V	ATM_pS1981-R-V	ATP5A-M-C	ATP5H-M-C	ATR-R-C	Aurora-B-R-V	Axl-R-V	b-Actin-R-C	b-Catenin-R-V	b-Catenin_pT41_S45-R-V	B-Raf-R-V	B-Raf_pS445-R-V	Bad_pS112-R-V	Bak-R-C	BAP1-M-V	Bax-R-V	Bcl-xL-R-V	Bcl2-M-V	Bcl2A1-R-V	Beclin-G-C	Bid-R-C	Bim-R-V	BRD4-R-V	c-Abl-R-V	c-Jun_pS73-R-V
	Antibody Origin	R	M	R	R	R	R	R	R	R	R	R	R	M	R	R	R	R	R	M	M	R	M	R	R	R	M	M	R	R	R	R	R	R	R	R	R	R	M	R	R	M	R	G	R	R	R	R	R
	0 replicated antibodies	1	2	3	4	5	6	7	8	9	10	11	12	13	14	15	16	17	18	19	20	21	22	23	24	25	26	27	28	29	30	31	32	33	34	35	36	37	38	39	40	41	42	43	44	45	46	47	48
Sample description	96-well definition	14-3-3-beta-R-V_GBL1116732	14-3-3-epsilon-M-C_GBL1116879	14-3-3-zeta-R-V_GBL1116733	4E-BP1-R-V_GBL1116580	4E-BP1_pS65-R-V_GBL1116581	4E-BP1_pT37_T46-R-V_GBL1116582	53BP1-R-V_GBL1116749	A-Raf-R-V_GBL1116805	A-Raf_pS299-R-C_GBL1116759	ACC_pS79-R-V_GBL1116583	ACC1-R-E_GBL1116584	ACVRL1-R-C_GBL1116773	ADAR1-M-V_GBL1116895	Akt-R-V_GBL1116772	Akt_pS473-R-V_GBL1116632	Akt_pT308-R-V_GBL1116791	AMPK-alpha-R-C_GBL1116585	AMPK-alpha_pT172-R-V_GBL1116586	Annexin-I-M-V_GBL1116899	Annexin-VII-M-V_GBL1116892	AR-R-V_GBL1116718	ARHI-M-C_GBL1116908	ARID1A-R-C_GBL1116845	ATM-R-V_GBL1116835	ATM_pS1981-R-V_GBL1116836	ATP5A-M-C_GBL1116909	ATP5H-M-C_GBL1116901	ATR-R-C_GBL1116738	Aurora-B-R-V_GBL1116842	Axl-R-V_GBL1116821	b-Actin-R-C_GBL1116796	b-Catenin-R-V_GBL1116613	b-Catenin_pT41_S45-R-V_GBL1116797	B-Raf-R-V_GBL1116617	B-Raf_pS445-R-V_GBL1116618	Bad_pS112-R-V_GBL1116587	Bak-R-C_GBL1116588	BAP1-M-V_GBL1116898	Bax-R-V_GBL1116589	Bcl-xL-R-V_GBL1116614	Bcl2-M-V_GBL1116854	Bcl2A1-R-V_GBL1116824	Beclin-G-C_GBL1116923	Bid-R-C_GBL1116615	Bim-R-V_GBL1116616	BRD4-R-V_GBL1116848	c-Abl-R-V_GBL1116847	c-Jun_pS73-R-V_GBL1116623
		Normalized Log2	Normalized Log2	Normalized Log2	Normalized Log2	Normalized Log2	Normalized Log2	Normalized Log2	Normalized Log2	Normalized Log2	Normalized Log2	Normalized Log2	Normalized Log2	Normalized Log2	Normalized Log2	Normalized Log2	Normalized Log2	Normalized Log2	Normalized Log2	Normalized Log2	Normalized Log2	Normalized Log2	Normalized Log2	Normalized Log2	Normalized Log2	Normalized Log2	Normalized Log2	Normalized Log2	Normalized Log2	Normalized Log2	Normalized Log2	Normalized Log2	Normalized Log2	Normalized Log2	Normalized Log2	Normalized Log2	Normalized Log2	Normalized Log2	Normalized Log2	Normalized Log2	Normalized Log2	Normalized Log2	Normalized Log2	Normalized Log2	Normalized Log2	Normalized Log2	Normalized Log2	Normalized Log2	Normalized Log2
JB1843	F8	0.00292245	-0.206217	0.164036	0.348389	0.149631	-0.0852792	0.517239	0.0892091	-0.00530048	0.397972	0.35149	-0.203548	0.0108444	-0.231422	0.921612	0.537145	0.467762	0.98725	0.140534	-0.103763	-0.135447	-0.432811	0.611037	0.0717544	-0.0424213	0.119213	-0.0719672	0.0642807	0.393943	-0.270427	-0.449385	1.0041	-0.0300051	0.043565	0.329396	-0.139285	-0.130169	0.598464	0.442253	0.0205135	0.733713	-0.313866	-0.377433	-0.162936	0.919122	0.3974	0.0354399	0.115548
JB2011	F9	-0.218225	-0.100073	-0.0419358	-0.0371218	0.214721	0.14352	-0.172996	0.397053	-0.0936995	0.535881	0.0854251	-0.148939	-0.0943969	0.00597821	1.11494	0.450563	0.0521158	0.580276	0.0674997	0.254164	0.036359	-0.484165	0.236187	-0.490238	0.0816763	-0.0888787	-0.141157	-0.222865	0.257086	0.63231	1.03581	0.324736	-0.104646	0.00340608	-0.0112021	0.319754	-0.0975334	-0.199957	-0.145878	-0.0121829	-0.27001	-0.144797	-0.2273	-0.0768162	0.00975596	0.215972	0.207556	0.364447
JB2063	F10	-0.164634	0.153556	0.203252	0.111286	-0.10891	-0.409821	-0.316576	0.114793	0.154499	0.0856714	0.108349	0.100599	-0.116201	-0.700901	0.0670743	-0.140435	-0.276427	0.274972	0.396668	0.357958	-0.0162013	0.0180258	0.246702	-0.364567	0.293737	0.841736	0.265709	0.0914519	-0.0229507	0.255177	-0.426555	0.0250089	0.102311	-0.0551954	-0.126164	-0.173218	0.0213429	0.386526	-0.365684	-0.237879	0.364961	-0.0607713	-0.199478	-0.375909	0.14685	0.729269	-0.303487	0.117061
JB471	F11	0.166366	0.154838	0.492721	0.147033	-0.039002	-0.802203	-0.616997	0.117433	0.251592	0.549753	1.09875	-0.120686	-0.0329601	-0.307284	-0.419197	-0.237835	-0.0678063	0.460368	-0.478924	0.1241	-0.034901	0	-0.57648	-0.0293747	0.180704	0.747638	0.315876	0.271974	0.0591343	-1.22115	-0.652829	0.419377	0.111727	-0.113574	-0.558282	-0.267342	0.0199605	-0.342336	-0.00612909	0.14394	-0.359206	-0.0802208	-0.3303	-0.135886	0.875381	-0.324826	-0.12082	0.0615381
JB1796	F12	0.0277753	0.0213499	0.16279	0.293808	0.239938	0.762458	0.336829	0.367474	0.184316	0.165284	0.00353705	-0.201684	-0.090999	0.0778666	-0.0735241	-0.0361289	0.297088	0.630852	0.318944	0.0786535	0.0504735	-0.232549	-0.0590854	-1.12558	-0.255992	0.168069	0.0304074	-0.0404576	-0.0587636	0.319656	1.22097	0.1765	0.0868285	-0.174183	-0.238979	0.383385	-0.0868873	-0.0860673	0.0555012	0.183267	-0.130694	-0.350248	-0.300149	-0.30669	0.101006	0.726967	0.0614604	0.0786478
JB126	H7	-0.0768229	-0.130083	0.194696	0.74715	0.179439	0.59865	0.484833	0.0713571	0.134953	-0.05373	-0.494799	-0.172857	0.0925748	-0.587383	-0.326642	-0.20297	-0.271671	0.150087	-0.24148	0.0192492	-0.0510127	-0.394525	1.33745	0.0137804	-0.0374895	0.272939	-0.105526	0.134057	0.267957	0.149339	0.0197888	0.319733	0.0317434	-0.00754199	-0.262346	0.0315828	-0.225426	0.777388	-0.175545	-0.0169639	2.20392	-0.150422	-0.305233	-0.0417001	1.89228	1.30615	-0.0517036	0.543907
JB337	H8	-0.125631	0	0.151027	0.159545	-0.181059	-0.159604	0.216432	0.0994468	0.0971429	0.149328	-0.190967	-0.148479	-0.0953606	-0.0171825	-0.157634	-0.0448648	-0.0957972	0.273463	0.48438	0.176003	0.0551533	-0.283757	0.222377	-0.375418	0.0926929	0.427372	0.0451274	0.0264803	-0.120867	0.334519	0.268425	0.11486	0.0662598	-0.00561574	-0.271776	0.181387	-0.0512416	-0.0480282	-0.0433354	-0.123423	-0.290328	-0.108182	-0.259113	-0.168351	-0.121208	0.24105	0.0294343	0.163569
JB1045	H9	-0.0159089	-0.0107635	-0.288846	0.0463696	0.00508818	-0.0911323	0.0510928	0.0407217	0.24769	-0.144305	-0.332749	0.0449214	-0.0607051	-0.130692	0.292397	0.292492	-0.155117	0.226017	-0.199809	0.301843	0.302084	-0.0364096	0.424336	0.00255341	0.222735	0.134917	0.0897886	0.0873028	-0.0909583	-0.163103	-0.275793	-0.124406	0.123189	0.0227918	-0.119357	0.128747	-0.111925	0.0877916	-0.351079	0.303718	0.00146243	0.0176866	-0.156929	-0.159198	0.20482	0.63689	0.141714	0.0583346
JB1001	H10	-0.0262651	-0.0207412	0.0515234	-0.57072	-0.0938571	-0.121086	-0.874832	-0.128172	0.130165	0.306026	0.440978	-0.0989682	-0.00759993	-0.165111	-0.368134	0.18691	0.112231	0.0655258	0.17223	0.209486	-0.0406022	-0.249947	-0.240369	0.0224402	0.081859	0.271776	0.0611379	0.176995	-0.0436348	0.113627	0.035768	0.436397	0.11098	-0.116786	-0.170436	0.053851	-0.133337	-0.398924	0.431481	-0.0352308	-0.245815	-0.101205	-0.140881	-0.327675	0.295883	-0.563849	-0.00355393	-0.073123
JB1738	H11	0.072588	0.263055	0.308535	0.246547	0.0902543	-0.0742133	-0.0150323	0.12472	0.163662	0.209198	0.165315	0.00704549	-0.0509012	-0.0937987	-0.0710985	0.0617624	0.012046	0.34168	1.16472	0.113493	0.006744	-0.143682	0.237574	-0.384453	-0.0750163	0.316345	-0.0501715	-0.0444351	-0.0514746	0.468073	0.521217	-0.167852	0.0658672	-0.170581	0.0534073	0.359136	-0.298364	0.318967	0.0489898	-0.146861	-0.00665581	-0.201089	-0.0478454	-0.345818	-0.10399	0.296074	-0.118116	0.0358372
JB1412	H12	0.344468	0.373151	0.45322	0.0583325	-0.19119	-0.231388	-0.414927	0.162837	0.179339	-0.17528	-1.31546	0.176291	-0.0504055	-0.462945	-0.661812	-0.416664	-0.203095	-0.955913	0.228254	0.605289	-0.460972	0.149057	0.657591	-0.671308	0.454334	0.223317	0.0708198	0.277691	-0.194961	-0.983607	0.254524	-1.12635	-0.165158	-0.133788	-0.492986	0.111238	0.135987	-0.0177873	0.188106	-0.265057	0.57659	0.260091	-0.03073	-0.0839732	0.0362519	0.301755	-0.18611	-0.0458002
JB1209	B7	-0.0520682	0.0869621	0.428998	-0.107283	-0.115936	-0.166502	0.0990871	0.0753405	-0.070736	-0.354422	-1.07022	-0.112025	0.03839	-0.532852	-0.445119	-0.429938	-0.345711	-0.257318	1.20743	0.451359	-0.364065	-0.155248	0.566451	-0.134874	0.116304	0.506483	0.197283	-0.147235	-0.131374	-0.104273	0.608458	0.339392	0.0481731	0.0528872	-0.305122	0.293702	0.134943	0.124918	0.165218	0.189625	0.167256	-0.109914	0.124459	-0.13831	0.00104885	0.597138	0.0441059	0.222184
JB4757	B8	-0.151027	0.178772	-0.0590228	-0.180348	-0.131164	-0.448572	0.310345	0.191102	-0.0234615	0.470245	0.200641	-0.209928	-0.0564349	0	0.40341	0.0166074	-0.0371802	0.433941	0.618782	0.401298	-0.0350569	-0.331163	0.563823	0.385747	0.125849	-0.0733723	-0.175987	-0.087876	-0.0665106	-0.219567	-0.292915	0.515499	0.140956	0.052151	0.242109	0.299714	-0.298738	0.387689	-0.346352	-0.201676	-0.309492	-0.544826	-0.0644101	-0.397369	0.449601	0.163033	-0.367931	0.341673
JB4079	B9	-0.282073	-0.0859229	-0.164	0.0776318	0.234876	-0.639566	0.632754	0.348428	0.0122612	0.382546	0.38393	-0.267477	-0.085198	0.30226	-0.2278	-0.325206	-0.01118	0.609295	0.257842	0.017824	0.032755	-0.369403	0.777599	0.274947	0.00885645	-0.26107	-0.160543	0.140956	0.279743	0.588962	0.241293	0.182609	-0.112509	0.0122941	-0.139281	0.0243031	-0.032156	0.34052	-0.158313	0.113037	-0.291921	-0.242915	-0.24524	-0.00963648	0.208385	0.878888	0.0745771	0.150095
JB3838	B10	-0.261529	0.0241981	0.306173	-0.00861933	0	0.203193	0.397997	0.212898	0	0.215415	0.063657	-0.195084	0.0733044	-0.458991	0.0370684	0.14569	-0.18784	-0.322097	0.12529	0.0923506	-0.170558	-0.216929	0.458252	0.272244	0	-0.0275991	-0.01719	0	0.0789091	0.601745	0.0173469	0	0.175844	-0.188609	0	0.322707	-0.216898	0.345701	0	-0.0198363	-0.0140635	-0.444793	-0.109405	-0.485024	0.605572	1.14511	-0.126355	-0.0298314
JB4387	B11	-0.0398693	-0.0244743	0.205396	0.186071	0.448879	-0.137067	0.779875	0.0954744	0.13864	0.508076	0.294079	-0.106275	0.00108586	-0.305733	-0.0398693	-0.258832	0.020458	0.55652	-0.0155251	-0.13109	0.434507	-0.0380621	0.633577	0.0096722	0.0946166	-0.219103	0.0299643	-0.0189697	0.083526	-0.0398693	-0.669319	0.303392	0.109925	0.0653611	0.164024	-0.0179705	-0.0398693	0.386005	-0.293641	-0.339176	-0.362352	-0.20186	-0.281559	-0.344837	0.329332	1.4518	-0.113165	0.146929
JB5223	B12	-0.120621	-0.0217742	-0.0791769	0.346075	0.220946	0.0694345	0.15028	-0.122337	0.25526	0.793798	0.700139	-0.146351	0.234335	-0.659762	-0.0834457	-0.174792	-0.0123676	0.506238	-0.379106	0.189629	0.497493	-0.180994	0.742999	0.537128	0.544859	-0.195012	-0.104491	0.235445	0.204917	-0.0596799	-0.73115	0.755466	0.293162	-0.0282497	-0.300427	0.0885454	-0.155717	0.368627	-0.271253	-0.20401	-0.298121	-0.50458	-0.285963	-0.444466	0.590679	0.822448	-0.0594136	0.225196
JB4860	D7	-0.054918	0.00443914	0.240217	0.0439426	-0.218389	-0.105997	-0.0692299	0.276266	0.19022	-0.167436	-0.193879	-0.181674	0.0183622	-0.297871	0.292332	-0.00159104	-0.203943	0.240768	-0.175553	0.13059	0.140891	-0.0741785	0.755512	0.765112	0.203341	0.377162	0.137846	-0.0367548	-0.0994608	-0.37586	-0.28035	0.397073	0.109557	0.100665	0.0979925	0.240367	-0.108626	0.111461	-0.156463	-0.119398	0.125488	-0.282598	-0.109448	-0.200909	0.556828	0.589421	-0.00602833	0.390636
GL3793	D8	-0.294375	-0.168812	-0.0266096	0.611939	0.430885	0.661104	0.519072	0.0394152	-0.0688677	0.0371742	-0.0066166	-0.352106	0.0226343	-0.430671	0.84915	0.313923	-0.265459	0.0896228	-0.0874492	-0.0359639	0.473589	-0.164114	1.24273	0.413294	0.0937251	-0.30626	-0.0899371	0.0298144	0.278085	0.0690367	-0.402201	0.969331	0.141982	0.140888	0.285395	0.164039	-0.10981	0.725706	0.120408	-0.106922	-0.084877	-0.504176	-0.114585	-0.348184	1.16735	1.14934	-0.0338973	0.554208
JB1989	D9	-0.20584	-0.056644	-0.092835	0.3822	0.255457	-0.013286	0.292503	0.224823	0.0132602	0.413325	0.2028	-0.0371436	0.380527	0.650877	0.19897	0.0035723	-0.12209	0.33831	-0.093908	0.186937	0.159681	-0.0561984	0.387402	-0.314933	-0.140349	-0.278742	5.003e-05	-0.020457	0.0780817	-0.0519676	-0.495324	0.455398	0.0481037	0.00437188	-0.164527	-0.013286	-0.0240841	0.389904	-0.17358	0.0860811	-0.279131	-0.218086	-0.371578	-0.241795	1.01102	1.04745	-0.0703808	0.131831
JB3025	D10	-0.0375127	-0.120855	0.0216719	0.204325	0.0149523	-0.276793	-1.29249	-0.0973859	0.0944685	-0.135122	-0.356561	-0.0945571	-0.0611477	0.00675223	-0.207231	-0.0890875	-0.303503	-0.643771	0.490842	0.21208	-0.189036	-0.192144	-0.232575	-0.461924	0.0373922	0.0662691	0	0.153969	0.189132	0.2405	-0.167015	0.178703	-0.01498	-0.0595985	0.105614	0.0669212	-0.0467158	-0.333293	-0.0332253	0.161164	0.0700717	-0.0708511	-0.151936	-0.220774	0.526377	0.0152764	-0.0220595	0.147906
JB4160	D11	-0.110024	0.0415788	0.391218	0.42824	0.249337	-0.476819	0.213591	0.474376	0.121986	0.342757	0.600867	-0.156509	0.207609	-0.229899	-0.250545	-0.296524	-0.267346	0.160689	0.221745	-0.310447	0.362477	-0.139892	1.00302	0.136214	0.131179	-0.482237	-0.0785417	0.0885892	-0.136103	0.581667	-0.491237	-0.146607	-0.0301046	-0.0596264	-0.242474	0.0403124	-0.16747	0.416921	-0.0483575	-0.289629	-0.406286	-0.316759	-0.259609	-0.443186	0.436167	1.09541	-0.0657315	0.047998
JB4900	D12	-0.166383	-0.027921	0.355884	0.353137	0.159565	-0.106509	0.0930155	0.139988	0.000540854	0.478114	0.492897	-0.109428	0.00271822	-0.209927	-0.0175127	-0.126889	-0.207357	0.116367	0.0507139	-0.170596	0.701141	-0.134902	0.923617	-0.027846	0.134721	-0.215295	0.0793201	0.0164827	0.0368061	-0.127435	-0.63114	0.339662	0.134938	-0.027846	-0.0110539	0.0491505	-0.0532127	0.419989	-0.422819	-0.0116437	0.420872	-0.222251	-0.347851	-0.303052	0.800542	0.973185	-0.027846	0.136818
GL5113	F7	-0.0409291	-0.17076	0.0787558	0.105235	0.244812	0.0917183	-0.149048	-0.00113284	-0.132376	0.0263266	-0.17076	-0.084051	0.0648656	-0.143343	0.347217	0.264743	-0.17076	-0.318669	0.609477	-0.0955356	0.145019	-0.17076	0.474438	0.307456	0.0266985	-0.379308	-0.112817	-0.0521924	-0.0241839	0.136354	0.0508933	0.71454	0.421709	0.164368	0.396629	0.453249	0.0232302	0.272675	-0.0766355	0.168987	-0.599976	-0.170874	0.128987	-0.118625	0.300859	0.884361	0.00185165	0.406307
[truncated: 231 more columns]

## Sheet: NormLog2_MedianCentered
	Minimum	-3.52743
	Maximum	4.27387
	Slide no.	1	2	3	4	5	6	7	8	9	10	11	12	13	14	15	16	17	18	19	20	21	22	23	24	25	26	27	28	29	30	31	32	33	34	35	36	37	38	39	40	41	42	43	44	45	46	47	48
	Filename	14-3-3-beta-R-V_GBL1116732	14-3-3-epsilon-M-C_GBL1116879	14-3-3-zeta-R-V_GBL1116733	4E-BP1-R-V_GBL1116580	4E-BP1_pS65-R-V_GBL1116581	4E-BP1_pT37_T46-R-V_GBL1116582	53BP1-R-V_GBL1116749	A-Raf-R-V_GBL1116805	A-Raf_pS299-R-C_GBL1116759	ACC_pS79-R-V_GBL1116583	ACC1-R-E_GBL1116584	ACVRL1-R-C_GBL1116773	ADAR1-M-V_GBL1116895	Akt-R-V_GBL1116772	Akt_pS473-R-V_GBL1116632	Akt_pT308-R-V_GBL1116791	AMPK-alpha-R-C_GBL1116585	AMPK-alpha_pT172-R-V_GBL1116586	Annexin-I-M-V_GBL1116899	Annexin-VII-M-V_GBL1116892	AR-R-V_GBL1116718	ARHI-M-C_GBL1116908	ARID1A-R-C_GBL1116845	ATM-R-V_GBL1116835	ATM_pS1981-R-V_GBL1116836	ATP5A-M-C_GBL1116909	ATP5H-M-C_GBL1116901	ATR-R-C_GBL1116738	Aurora-B-R-V_GBL1116842	Axl-R-V_GBL1116821	b-Actin-R-C_GBL1116796	b-Catenin-R-V_GBL1116613	b-Catenin_pT41_S45-R-V_GBL1116797	B-Raf-R-V_GBL1116617	B-Raf_pS445-R-V_GBL1116618	Bad_pS112-R-V_GBL1116587	Bak-R-C_GBL1116588	BAP1-M-V_GBL1116898	Bax-R-V_GBL1116589	Bcl-xL-R-V_GBL1116614	Bcl2-M-V_GBL1116854	Bcl2A1-R-V_GBL1116824	Beclin-G-C_GBL1116923	Bid-R-C_GBL1116615	Bim-R-V_GBL1116616	BRD4-R-V_GBL1116848	c-Abl-R-V_GBL1116847	c-Jun_pS73-R-V_GBL1116623
	Gene Name	YWHAB	YWHAE	YWHAZ	EIF4EBP1	EIF4EBP1	EIF4EBP1	TP53BP1	ARAF	ARAF	ACACA ACACB	ACACA	ACVRL1	ADAR	AKT1 AKT2 AKT3	AKT1 AKT2 AKT3	AKT1 AKT2 AKT3	PRKAA1	PRKAA1	ANXA1	ANXA7	AR	DIRAS3	ARID1A	ATM	ATM	ATP5A	ATP5H	ATR	AIM1	AXL	ACTB	CTNNB1	CTNNB1	BRAF	BRAF	BAD	BAK1	BAP1	BAX	BCL2L1	BCL2	BCL2A1	BECN1	BID	BCL2L11	BRD4	ABL	JUN
	Probabilities (QC Score)	0.966838	0.936073	0.966799	0.974823	0.968908	0.970068	0.974209	0.959513	0.950834	0.915415	0.965283	0.965196	0.93655	0.9787	0.957513	0.960604	0.956588	0.969265	0.907248	0.926203	0.818528	0.901204	0.962896	0.962965	0.934425	0.942544	0.940846	0.958089	0.957518	0.963616	0.95879	0.977997	0.949918	0.966174	0.966044	0.968144	0.963403	0.947296	0.972829	0.951022	0.929747	0.957162	0.945856	0.97096	0.966267	0.962286	0.963193	0.96782
	Antibody Name on Heatmap	14-3-3-beta-R-V	14-3-3-epsilon-M-C	14-3-3-zeta-R-V	4E-BP1-R-V	4E-BP1_pS65-R-V	4E-BP1_pT37_T46-R-V	53BP1-R-V	A-Raf-R-V	A-Raf_pS299-R-C	ACC_pS79-R-V	ACC1-R-E	ACVRL1-R-C	ADAR1-M-V	Akt-R-V	Akt_pS473-R-V	Akt_pT308-R-V	AMPK-alpha-R-C	AMPK-alpha_pT172-R-V	Annexin-I-M-V	Annexin-VII-M-V	AR-R-V	ARHI-M-C	ARID1A-R-C	ATM-R-V	ATM_pS1981-R-V	ATP5A-M-C	ATP5H-M-C	ATR-R-C	Aurora-B-R-V	Axl-R-V	b-Actin-R-C	b-Catenin-R-V	b-Catenin_pT41_S45-R-V	B-Raf-R-V	B-Raf_pS445-R-V	Bad_pS112-R-V	Bak-R-C	BAP1-M-V	Bax-R-V	Bcl-xL-R-V	Bcl2-M-V	Bcl2A1-R-V	Beclin-G-C	Bid-R-C	Bim-R-V	BRD4-R-V	c-Abl-R-V	c-Jun_pS73-R-V
	Antibody Origin	R	M	R	R	R	R	R	R	R	R	R	R	M	R	R	R	R	R	M	M	R	M	R	R	R	M	M	R	R	R	R	R	R	R	R	R	R	M	R	R	M	R	G	R	R	R	R	R
	0 replicated antibodies	1	2	3	4	5	6	7	8	9	10	11	12	13	14	15	16	17	18	19	20	21	22	23	24	25	26	27	28	29	30	31	32	33	34	35	36	37	38	39	40	41	42	43	44	45	46	47	48
Sample description	96-well definition	14-3-3-beta-R-V_GBL1116732	14-3-3-epsilon-M-C_GBL1116879	14-3-3-zeta-R-V_GBL1116733	4E-BP1-R-V_GBL1116580	4E-BP1_pS65-R-V_GBL1116581	4E-BP1_pT37_T46-R-V_GBL1116582	53BP1-R-V_GBL1116749	A-Raf-R-V_GBL1116805	A-Raf_pS299-R-C_GBL1116759	ACC_pS79-R-V_GBL1116583	ACC1-R-E_GBL1116584	ACVRL1-R-C_GBL1116773	ADAR1-M-V_GBL1116895	Akt-R-V_GBL1116772	Akt_pS473-R-V_GBL1116632	Akt_pT308-R-V_GBL1116791	AMPK-alpha-R-C_GBL1116585	AMPK-alpha_pT172-R-V_GBL1116586	Annexin-I-M-V_GBL1116899	Annexin-VII-M-V_GBL1116892	AR-R-V_GBL1116718	ARHI-M-C_GBL1116908	ARID1A-R-C_GBL1116845	ATM-R-V_GBL1116835	ATM_pS1981-R-V_GBL1116836	ATP5A-M-C_GBL1116909	ATP5H-M-C_GBL1116901	ATR-R-C_GBL1116738	Aurora-B-R-V_GBL1116842	Axl-R-V_GBL1116821	b-Actin-R-C_GBL1116796	b-Catenin-R-V_GBL1116613	b-Catenin_pT41_S45-R-V_GBL1116797	B-Raf-R-V_GBL1116617	B-Raf_pS445-R-V_GBL1116618	Bad_pS112-R-V_GBL1116587	Bak-R-C_GBL1116588	BAP1-M-V_GBL1116898	Bax-R-V_GBL1116589	Bcl-xL-R-V_GBL1116614	Bcl2-M-V_GBL1116854	Bcl2A1-R-V_GBL1116824	Beclin-G-C_GBL1116923	Bid-R-C_GBL1116615	Bim-R-V_GBL1116616	BRD4-R-V_GBL1116848	c-Abl-R-V_GBL1116847	c-Jun_pS73-R-V_GBL1116623
		Median Centered	Median Centered	Median Centered	Median Centered	Median Centered	Median Centered	Median Centered	Median Centered	Median Centered	Median Centered	Median Centered	Median Centered	Median Centered	Median Centered	Median Centered	Median Centered	Median Centered	Median Centered	Median Centered	Median Centered	Median Centered	Median Centered	Median Centered	Median Centered	Median Centered	Median Centered	Median Centered	Median Centered	Median Centered	Median Centered	Median Centered	Median Centered	Median Centered	Median Centered	Median Centered	Median Centered	Median Centered	Median Centered	Median Centered	Median Centered	Median Centered	Median Centered	Median Centered	Median Centered	Median Centered	Median Centered	Median Centered	Median Centered
JB1843	F8	0.0404352	-0.206217	0.112513	0.420262	0.0813204	-0.0719932	0.572641	0.14485	-0.143941	0.360798	0.287833	-0.119149	0.0136108	-0.214239	1.09748	0.578801	0.509332	1.24457	0.227984	-0.144383	-0.252077	-0.397053	0.829864	0.0137058	-0.111022	0.0289142	-0.133105	-0.0271712	0.520193	-0.230558	-0.343975	0.794965	-0.0150251	0.0401589	0.514999	-0.18276	-0.111095	0.842393	0.518889	-0.0710404	0.747776	-0.261198	-0.329588	-0.199371	0.88287	0.516706	-0.0391372	0.111204
JB2011	F9	-0.180712	-0.100073	-0.0934592	0.034751	0.146411	0.156806	-0.117593	0.452694	-0.23234	0.498707	0.0217681	-0.0645397	-0.0916305	0.0231607	1.29081	0.492218	0.0936858	0.837594	0.154949	0.213544	-0.0802711	-0.448407	0.455014	-0.548287	0.0130753	-0.179178	-0.202295	-0.314317	0.383337	0.67218	1.14122	0.115599	-0.0896663	0	0.174401	0.276279	-0.0784591	0.0439715	-0.0692428	-0.103737	-0.255947	-0.0921291	-0.179455	-0.113251	-0.0264959	0.335278	0.132979	0.360103
JB2063	F10	-0.127121	0.153556	0.151729	0.183159	-0.177221	-0.396535	-0.261173	0.170434	0.0158581	0.0484972	0.0446918	0.184998	-0.113435	-0.683718	0.24294	-0.0987798	-0.234857	0.532289	0.484117	0.317338	-0.132831	0.0537844	0.465529	-0.422616	0.225136	0.751437	0.204571	0	0.1033	0.295046	-0.321146	-0.184128	0.117291	-0.0586014	0.0594387	-0.216693	0.0404172	0.630455	-0.289048	-0.329432	0.379024	-0.00810338	-0.151633	-0.412344	0.110599	0.848575	-0.378064	0.112717
JB471	F11	0.203879	0.154838	0.441198	0.218906	-0.107313	-0.788917	-0.561594	0.173074	0.112952	0.512578	1.03509	-0.0362872	-0.0301938	-0.290102	-0.243331	-0.19618	-0.0262364	0.717685	-0.391475	0.08348	-0.151531	0.0357586	-0.357653	-0.0874233	0.112103	0.657339	0.254738	0.180522	0.185385	-1.18128	-0.547419	0.21024	0.126707	-0.11698	-0.372679	-0.310817	0.0390348	-0.098407	0.0705064	0.0523863	-0.345143	-0.0275528	-0.282454	-0.172321	0.839129	-0.20552	-0.195397	0.0571939
JB1796	F12	0.065288	0.0213499	0.111266	0.36568	0.171628	0.775744	0.392232	0.423115	0.0456758	0.12811	-0.0601199	-0.117285	-0.0882327	0.0950491	0.102342	0.00552654	0.338658	0.888169	0.406394	0.0380338	-0.0661566	-0.19679	0.159741	-1.18363	-0.324593	0.0777697	-0.0307305	-0.13191	0.067487	0.359525	1.32638	-0.0326368	0.101809	-0.177589	-0.0533763	0.33991	-0.067813	0.157862	0.132137	0.0917129	-0.116631	-0.29758	-0.252303	-0.343125	0.0647541	0.846274	-0.0131167	0.0743036
JB126	H7	-0.0393101	-0.130083	0.143173	0.819023	0.111129	0.611936	0.540236	0.126998	-0.0036874	-0.0909042	-0.558456	-0.0884582	0.0953412	-0.570201	-0.150776	-0.161315	-0.230101	0.407405	-0.15403	-0.0213706	-0.167643	-0.358767	1.55627	-0.0442681	-0.106091	0.18264	-0.166664	0.0426049	0.394208	0.189208	0.125199	0.110596	0.0467234	-0.0109481	-0.0767427	-0.0118922	-0.206352	1.02132	-0.0989095	-0.108518	2.21798	-0.0977545	-0.257388	-0.0781348	1.85603	1.42546	-0.126281	0.539563
JB337	H8	-0.0881179	0	0.0995032	0.231418	-0.24937	-0.146318	0.271835	0.155088	-0.0414976	0.112154	-0.254624	-0.06408	-0.0925943	0	0.0182323	-0.00320929	-0.0542273	0.53078	0.571829	0.135383	-0.0614768	-0.247999	0.441203	-0.433467	0.0240918	0.337073	-0.0160105	-0.0649716	0.0053838	0.374388	0.373835	-0.094277	0.0812398	-0.00902182	-0.0861736	0.137912	-0.0321674	0.195901	0.0333002	-0.214977	-0.276264	-0.055514	-0.211268	-0.204785	-0.15746	0.360356	-0.0451428	0.159225
JB1045	H9	0.0216039	-0.0107635	-0.34037	0.118242	-0.0632224	-0.0778463	0.106496	0.0963625	0.109049	-0.181479	-0.396406	0.12932	-0.0579387	-0.113509	0.468263	0.334147	-0.113547	0.483335	-0.11236	0.261223	0.185454	-0.000650989	0.643163	-0.0554952	0.154134	0.0446185	0.0286507	-0.00414919	0.0352922	-0.123233	-0.170383	-0.333542	0.138169	0.0193857	0.0662458	0.0852721	-0.0928504	0.331721	-0.274443	0.212164	0.0155259	0.0703546	-0.109083	-0.195632	0.168568	0.756196	0.067137	0.0539904
JB1001	H10	0.0112476	-0.0207412	0	-0.498847	-0.162168	-0.1078	-0.81943	-0.0725309	-0.00847526	0.268851	0.377321	-0.0145691	-0.00483356	-0.147928	-0.192268	0.228565	0.153801	0.322843	0.259679	0.168866	-0.157232	-0.214188	-0.0215421	-0.0356084	0.0132579	0.181477	0	0.0855432	0.0826158	0.153496	0.141178	0.22726	0.12596	-0.120192	0.0151667	0.010376	-0.114263	-0.154995	0.508116	-0.126785	-0.231751	-0.0485374	-0.093036	-0.364109	0.259631	-0.444543	-0.078131	-0.0774671
JB1738	H11	0.110101	0.263055	0.257011	0.31842	0.0219437	-0.0609273	0.0403705	0.180361	0.0250212	0.172024	0.101658	0.0914445	-0.0481348	-0.0766162	0.104767	0.103418	0.0536159	0.598997	1.25217	0.072873	-0.109886	-0.107924	0.456401	-0.442502	-0.143617	0.226046	-0.111309	-0.135887	0.0747759	0.507943	0.626627	-0.376989	0.0808472	-0.173987	0.23901	0.315661	-0.27929	0.562896	0.125625	-0.238415	0.00740768	-0.148421	0	-0.382253	-0.140242	0.41538	-0.192693	0.031493
JB1412	H12	0.381981	0.373151	0.401696	0.130205	-0.259501	-0.218102	-0.359524	0.218478	0.0406989	-0.212454	-1.37912	0.26069	-0.0476392	-0.445763	-0.485946	-0.375009	-0.161525	-0.698596	0.315704	0.564669	-0.577602	0.184816	0.876418	-0.729357	0.385733	0.133018	0.00968194	0.186239	-0.0687101	-0.943737	0.359934	-1.33548	-0.150178	-0.137194	-0.307383	0.0677631	0.155062	0.226142	0.264741	-0.35661	0.590654	0.312758	0.0171154	-0.120408	0	0.421061	-0.260687	-0.0501444
JB1209	B7	-0.0145554	0.0869621	0.377474	-0.0354104	-0.184247	-0.153216	0.15449	0.130981	-0.209376	-0.391596	-1.13387	-0.0276264	0.0411563	-0.51567	-0.269253	-0.388282	-0.304141	0	1.29487	0.410739	-0.480695	-0.119489	0.785278	-0.192923	0.0477033	0.416184	0.136145	-0.238687	-0.00512354	-0.0644038	0.713868	0.130255	0.0631531	0.0494812	-0.119519	0.250227	0.154017	0.368847	0.241854	0.0980714	0.18132	-0.0572461	0.172304	-0.174745	-0.0352031	0.716444	-0.0304712	0.217839
JB4757	B8	-0.113514	0.178772	-0.110546	-0.108475	-0.199475	-0.435286	0.365748	0.246742	-0.162102	0.433071	0.136984	-0.125529	-0.0536685	0.0171825	0.579276	0.0582629	0.00438972	0.691259	0.706231	0.360679	-0.151687	-0.295404	0.78265	0.327698	0.0572478	-0.163671	-0.237125	-0.179328	0.05974	-0.179698	-0.187505	0.306362	0.155936	0.0487449	0.427712	0.256239	-0.279664	0.631618	-0.269716	-0.29323	-0.295429	-0.492158	-0.0165647	-0.433803	0.413349	0.282339	-0.442508	0.337329
JB4079	B9	-0.24456	-0.0859229	-0.215524	0.149505	0.166565	-0.62628	0.688157	0.404069	-0.126379	0.345372	0.320273	-0.183078	-0.0824316	0.319443	-0.0519337	-0.28355	0.03039	0.866613	0.345291	-0.0227958	-0.0838751	-0.333644	0.996426	0.216898	-0.0597446	-0.351369	-0.221681	0.0495045	0.405994	0.628831	0.346703	-0.0265274	-0.0975294	0.008888	0.0463223	-0.0191719	-0.0130818	0.584449	-0.0816775	0.0214834	-0.277858	-0.190247	-0.197394	-0.0460712	0.172133	0.998194	0	0.14575
JB3838	B10	-0.224016	0.0241981	0.254649	0.0632535	-0.0683105	0.216479	0.4534	0.268539	-0.13864	0.178241	0	-0.110685	0.0760708	-0.441809	0.212934	0.187346	-0.14627	-0.0647797	0.212739	0.0517308	-0.287188	-0.18117	0.677079	0.214195	-0.0686011	-0.117898	-0.0783279	-0.0914519	0.20516	0.641614	0.122757	-0.209137	0.190824	-0.192015	0.185603	0.279232	-0.197824	0.58963	0.0766355	-0.11139	0	-0.392125	-0.0615597	-0.521458	0.569321	1.26442	-0.200932	-0.0341756
JB4387	B11	-0.00235654	-0.0244743	0.153872	0.257944	0.380568	-0.123782	0.835278	0.151115	0	0.470901	0.230422	-0.0218756	0.00385224	-0.28855	0.135997	-0.217176	0.062028	0.813837	0.0719241	-0.17171	0.317877	-0.00230344	0.852404	-0.0483764	0.0260155	-0.309402	-0.0311736	-0.110422	0.209777	0	-0.563909	0.0942553	0.124905	0.061955	0.349627	-0.0614455	-0.020795	0.629934	-0.217006	-0.43073	-0.348288	-0.149192	-0.233714	-0.381272	0.29308	1.5711	-0.187742	0.142585
JB5223	B12	-0.0831085	-0.0217742	-0.1307	0.417948	0.152636	0.0827205	0.205683	-0.0666967	0.11662	0.756624	0.636482	-0.0619515	0.237102	-0.642579	0.0924201	-0.133136	0.0292023	0.763555	-0.291657	0.149009	0.380862	-0.145236	0.961826	0.47908	0.476257	-0.285311	-0.165629	0.143993	0.331167	-0.0198106	-0.62574	0.546329	0.308142	-0.0316558	-0.114824	0.0450705	-0.136643	0.612556	-0.194618	-0.295564	-0.284057	-0.451912	-0.238117	-0.4809	0.554427	0.941754	-0.133991	0.220852
JB4860	D7	-0.0174053	0.00443914	0.188693	0.115815	-0.286699	-0.0927114	-0.0138271	0.331907	0.05158	-0.20461	-0.257536	-0.0972745	0.0211285	-0.280688	0.468198	0.0400644	-0.162373	0.498085	-0.0881042	0.0899699	0.024261	-0.0384199	0.974338	0.707063	0.13474	0.286863	0.0767084	-0.128207	0.0267897	-0.33599	-0.17494	0.187936	0.124537	0.0972586	0.283595	0.196892	-0.089552	0.35539	-0.0798272	-0.210952	0.139551	-0.22993	-0.0616028	-0.237344	0.520576	0.708727	-0.0806054	0.386291
GL3793	D8	-0.256862	-0.168812	-0.0781331	0.683812	0.362575	0.67439	0.574474	0.095056	-0.207508	0	-0.0702736	-0.267707	0.0254007	-0.413489	1.02502	0.355578	-0.223889	0.34694	0	-0.0765836	0.356958	-0.128356	1.46156	0.355246	0.0251241	-0.396559	-0.151075	-0.0616375	0.404335	0.108906	-0.296791	0.760194	0.156962	0.137482	0.470998	0.120564	-0.090736	0.969635	0.197044	-0.198476	-0.0708135	-0.451508	-0.0667396	-0.384619	1.13109	1.26865	-0.108474	0.549864
JB1989	D9	-0.168328	-0.056644	-0.144358	0.454073	0.187146	0	0.347906	0.280464	-0.12538	0.376151	0.139143	0.0472554	0.383293	0.668059	0.374836	0.0452278	-0.0805201	0.595628	-0.00645881	0.146318	0.0430504	-0.0204397	0.606229	-0.372981	-0.20895	-0.369041	-0.0610879	-0.111909	0.204332	-0.0120983	-0.389914	0.246261	0.0630837	0.000965801	0.0210762	-0.0567609	-0.00500981	0.633833	-0.0969447	-0.00547272	-0.265068	-0.165418	-0.323732	-0.27823	0.974768	1.16676	-0.144958	0.127487
JB3025	D10	0	-0.120855	-0.0298515	0.276198	-0.0533582	-0.263507	-1.23709	-0.0417451	-0.044172	-0.172297	-0.420218	-0.0101581	-0.0583813	0.0239347	-0.0313651	-0.047432	-0.261933	-0.386453	0.578291	0.17146	-0.305666	-0.156385	-0.013748	-0.519973	-0.0312088	-0.0240299	-0.0611379	0.0625172	0.315383	0.28037	-0.0616047	-0.0304339	0	-0.0630045	0.291217	0.0234462	-0.0276416	-0.089364	0.0434102	0.0696104	0.0841352	-0.0181831	-0.10409	-0.257208	0.490125	0.134583	-0.0966366	0.143562
JB4160	D11	-0.072511	0.0415788	0.339694	0.500112	0.181026	-0.463533	0.268993	0.530017	-0.0166548	0.305583	0.53721	-0.0721098	0.210375	-0.212717	-0.0746789	-0.254868	-0.225776	0.418006	0.309194	-0.351066	0.245847	-0.104134	1.22185	0.0781658	0.062578	-0.572536	-0.13968	-0.00286277	-0.00985201	0.621536	-0.385828	-0.355744	-0.0151245	-0.0630325	-0.0568708	-0.00316258	-0.148396	0.66085	0.0282781	-0.381183	-0.392222	-0.264091	-0.211763	-0.479621	0.399915	1.21471	-0.140309	0.0436538
JB4900	D12	-0.128871	-0.027921	0.30436	0.42501	0.0912549	-0.0932227	0.148418	0.195629	-0.1381	0.440939	0.42924	-0.0250292	0.00548459	-0.192744	0.158353	-0.0852337	-0.165788	0.373685	0.138163	-0.211216	0.58451	-0.0991429	1.14244	-0.0858946	0.06612	-0.305594	0.0181822	-0.0749693	0.163057	-0.0875654	-0.52573	0.130525	0.149918	-0.0312521	0.174549	0.00567552	-0.0341385	0.663918	-0.346184	-0.103198	0.434935	-0.169583	-0.300005	-0.339487	0.76429	1.09249	-0.102423	0.132474
GL5113	F7	-0.00341641	-0.17076	0.0272324	0.177108	0.176502	0.105004	-0.0936448	0.054508	-0.271016	-0.0108477	-0.234417	0.000348058	0.0676319	-0.126161	0.523082	0.306398	-0.12919	-0.0613518	0.696926	-0.136155	0.0283889	-0.135002	0.693265	0.249407	-0.0419026	-0.469607	-0.173955	-0.143644	0.102067	0.176224	0.156303	0.505403	0.436689	0.160962	0.582232	0.409774	0.0423044	0.516604	0	0.0774332	-0.585912	-0.118206	0.176832	-0.15506	0.264607	1.00367	-0.0727255	0.401963
[truncated: 231 more columns]
