# Supplementary material for: Molecular Analysis of Short- versus Long-Term Survivors of High-Grade Serous Ovarian Carcinoma
Source: Cancers (Basel). 2022 Aug 30;14(17):4198. doi: 10.3390/cancers14174198 (PMC9454595; doi:10.3390/cancers14174198)
Supplement: Supplementary file 1 [file cancers-14-04198-s001.zip › cancers-1818283-supplementary/TableS5.xls]

## Sheet: Sheet0
© 2000-2021 QIAGEN. All rights reserved.
Upstream Regulator	Expr Log Ratio	Molecule Type	Predicted Activation State	Activation z-score	p-value of overlap	Target Molecules in Dataset	Mechanistic Network
STAT1		transcription regulator	Activated	4.439	1.23e-10	ALPK1,APOC2,BATF2,CASP3,CCL20,CD274,CEACAM1,CX3CL1,CXCL10,CXCL11,CXCL9,DDX60,FASLG,GBP4,GBP5,HLA-DRB5,IDO1,IFNB1,IL12RB2,IRF2,mir-27,OAS1,PPARG,SAA2,SAMD9L,SERPINA3,TRAFD1,USP30-AS1,WARS1	142 (13)
IFNG		cytokine	Activated	4.395	5.87e-10	AUTS2,BATF2,CASP3,CCL20,CCL23,CD274,CD38,CEACAM1,CEACAM5,CHI3L2,CKMT1A/CKMT1B,CX3CL1,CXCL10,CXCL11,CXCL9,DDX60,EGF,ETV7,FASLG,FBP1,FGF12,GAD1,GBP4,GBP5,GCH1,GFAP,GLA,GZMB,HDAC9,HLA-B,HLA-DRB5,HLA-F,HSPG2,IDE,IDO1,IFIT5,IFNB1,IL12RB2,IL13RA2,IRF2,KCNMA1,KRT17,LIX1,LTA,mir-23,MMP13,NBN,OAS1,PCSK2,PML,PPARG,PPIA,PSD2,RAB3C,SCUBE1,SERPINA1,SYT7,TAC1,TGM1,TRAFD1,TTC28,USP6NL,WARS1	118 (12)
Interferon alpha		group	Activated	3.949	1.66e-08	APOBEC3A,AQP3,AUTS2,CASP3,CD274,CD38,CD8A,CEACAM1,CXCL10,CXCL11,CXCL9,FASLG,GBP5,GZMB,HLA-B,HLA-F,IDO1,IFNB1,IL12RB2,mir-27,NT5C3A,OAS1,PML,SAMD9L,SAT1,TGM1,TTC28,USP6NL,WARS1	92 (11)
IFNA2		cytokine	Activated	4.124	1.05e-06	BCL2L14,CD274,CEACAM1,CXCL10,CXCL11,CXCL13,CXCL9,DDX60,GBP4,HLA-B,HSH2D,IDO1,IFIT5,IFNB1,IL12RB2,OAS1,PML,TRIM14	100 (12)
DEPTOR		other		-1.342	1.72e-06	CCL20,CX3CL1,CXCL10,CXCL11,CXCL9	57 (4)
STAT3		transcription regulator		0.105	2.41e-06	CASP3,CCL20,CD274,CEACAM1,CX3CL1,CXCL10,CXCL13,CXCL9,DMBT1,FASLG,GBP5,GFAP,GZMB,HLA-DRB5,IFIT5,IFNB1,IL13RA2,KRT17,LCAT,LRP2,LTA,MMP13,OAS1,PML,SERPINA1,SERPINA3,SOX2,TNS4,TRIM14,WARS1	119 (12)
IFNL1		cytokine	Activated	3.121	5.42e-06	CXCL10,CXCL11,CXCL9,DDX60,GBP5,HLA-B,IFIT5,OAS1,PML,TRIM14	114 (9)
STAT5A		transcription regulator		1.467	1.25e-05	ANKRD22,C15orf48,CASP3,CEACAM1,CYP27B1,FASLG,GDPD3,IGFL2,IL12RB2,KLRC1,LTA,OAS1,PPARG,RAB19,SERPINA3,TNFRSF25,TSPAN13,WARS1	77 (7)
IL1		group		0.308	1.29e-05	CBR3,CCL20,CCL23,CD1A,CEACAM1,CXCL10,CXCL11,CXCL9,FASLG,GFAP,IDO1,IFNB1,MMP13,NTF3,PPARG,SAA2,SAA4,SULT2A1,TAC1,UGT2B17	128 (14)
IRF1		transcription regulator	Activated	3.103	1.47e-05	CASP3,CCL20,CD274,CEACAM1,CXCL10,CXCL11,FASLG,IDO1,IFIT5,IFNB1,IL12RB2,IRF2,OAS1,PML	125 (11)
IFNB1	1.613	cytokine	Activated	3.251	1.5e-05	BTN3A3,CASP3,CD274,CD38,CX3CL1,CXCL10,CXCL11,CXCL9,GBP4,GBP5,IDO1,IFNB1,NT5C3A,OAS1,PML,SH2D1B,TRIM14,VCL	75 (10)
Immunoglobulin		complex		1.808	1.68e-05	BCL10,CAPN8,CCL20,CD274,CD8A,CTBS,CXCL10,CXCL11,CXCL13,CXCL9,CYP27B1,FASLG,FBP1,GALM,GFAP,GFI1,GZMB,IDH3A,IDO1,IFNB1,IMPDH2,KLRC1,LTA,MMP13,MSS51,NANOG,SAT1,SERPINA3,SOX2	116 (13)
c-Src		group		1.172	1.69e-05	CXCL10,GFAP,IFNB1,mir-23,mir-27	64 (8)
IL1A		cytokine		-0.074	1.75e-05	BTN3A3,CCL20,CD274,CXCL10,FASLG,GCH1,HSPG2,KCNIP4-IT1,MMP13,PPARG,SAA2,SERPINA1,SERPINA3,TAC1,TOX3,UGT2B17	122 (13)
NFkB (complex)		complex	Activated	2.879	1.88e-05	AQP5,CBR3,CCL20,CD274,CX3CL1,CXCL10,CXCL11,CXCL9,DMBT1,FASLG,GAD1,GCH1,GCLC,GFAP,GLA,HDAC9,HLA-F,IDO1,IFNB1,IL13RA2,KRT17,LTA,MMP13,NLRP12,NTF3,PPARG,RAB3C,SERPINA3,TAC1	130 (13)
IL10		cytokine		1.055	2.01e-05	CASP3,CCL20,CCL23,CD1A,CD274,CEACAM1,CHI3L2,CXCL10,CXCL11,CXCL13,CXCL9,FASLG,GLA,GZMB,HDAC9,HTATIP2,IDO1,IFNB1,IL12RB2,IL13RA2,TNFRSF17	95 (12)
NKX2-3		transcription regulator	Inhibited	-2.817	2.22e-05	BATF2,CD38,CENPW,CX3CL1,DDX60,GCH1,HLA-B,HLA-F,IDO1,IFNB1,NT5C3A,RPS29,SAMD9L,SOX2,UNC5A
IL27		cytokine	Activated	2.699	2.37e-05	CCL20,CD274,CD38,CX3CL1,CXCL10,CXCL11,CXCL9,FASLG,GZMB,HLA-B,IL12RB2,OAS1	125 (11)
IFNAR2		transmembrane receptor			2.41e-05	BCL2L14,CXCL10,CXCL11,GBP4,HSH2D,IDO1,OAS1	86 (7)
IL21		cytokine		1.895	3.61e-05	CASP3,CCL20,CD38,CXCL10,CXCL13,FASLG,GBP5,GZMB,HLA-DRB5,HSH2D,IDO1,IL12RB2,KLRC1	123 (11)
PRDM1		transcription regulator		0.785	3.73e-05	AQP3,CCL20,CYP4V2,FAM167A,GAD1,IDO1,IFNB1,KLRC1,MYO18B,NLRP12,PROX1,PSD2,RELN,SERPINA3,TNFRSF17
HLF		transcription regulator			3.82e-05	AQP4,AVPR2,BCL2L14,LMO2
S100A8		other		1.257	4.55e-05	CCL20,CD274,CXCL10,CXCL9,FXYD1,GZMB,IDO1,KCNMA1,MMP13,SCUBE1,SEMA3B,TUBA8,UNC5A	112 (13)
EGF	1.534	growth factor		1.898	4.57e-05	AQP3,CASP3,CCL20,CCL27,CXCL13,GFAP,GRB7,MAP3K5,MB,mir-23,mir-27,MMP13,MNX1,MST1,NANOG,PFKFB1,PPARG,PRKCH,SERPINA1,SERPINA3,SLC37A1,SOX2,TGM1,UGT2B17,VCL	132 (12)
ORMDL3		other		1.446	4.89e-05	CCL20,CXCL10,CXCL11,IFNB1,OAS1	62 (7)
MAPK1		kinase		-1.889	5.82e-05	BTN3A3,COL7A1,CXCL11,FASLG,GBP5,GDPD3,GRB7,HLA-B,IFIT5,ITGA2B,KRT17,MAOB,MMP13,NANOG,OAS1,OLFML2A,PML,SECTM1,TRIM14,ZFP42	118 (11)
TLR2		transmembrane receptor		-0.698	7.91e-05	CASP3,CD1A,CXCL10,CYP27B1,FASLG,GRIN2A,HLA-DRB5,IFNB1,ITGA2B,mir-23,mir-27,MMP13,NLRP12	117 (11)
TNF		cytokine	Activated	2.629	8.41e-05	ADRB1,APOC2,AQP3,AQP5,ARHGAP23,BCL10,BTN3A3,CASP3,CBR3,CCL20,CCL27,CD1A,CD274,CD38,CHI3L2,CX3CL1,CXCL10,CXCL11,CXCL13,CXCL9,CYP27B1,DMBT1,DUSP10,FASLG,GBP4,GCH1,GCLC,GFAP,HDAC9,HLA-B,HLA-F,HSPG2,IDE,IDO1,IFIT5,IFNB1,IL13RA2,LCAT,mir-23,mir-27,MMP13,MMP16,MST1,NKX3-1,NLRP12,OAS1,OLFML2A,OSBPL10,PML,PPARG,SAT1,SCUBE1,SERPINA3,SLC1A4,SULT2A1,TAC1,TNR,TRAFD1,VCL	135 (14)
IL6		cytokine		1.333	0.000122	ADGRE5,AQP4,CASP3,CCL20,CD274,CD38,CEACAM1,CXCL10,CXCL13,FASLG,GCH1,GFAP,GZMB,HLA-DRB5,IDO1,IFNB1,ITGB5,LCAT,mir-15,MMP13,MSS51,PPARG,SAA2,SAA4,SERPINA1,SERPINA3,TAC1,TNFRSF17,TNFRSF25,TNS4,WARS1	123 (12)
SOX2	2.595	transcription regulator	Inhibited	-2.189	0.000126	AFAP1L2,AQP4,CILK1,COL11A2,COL9A3,DPPA5,GBP4,GJC2,GPR17,KRT17,NANOG,OTX1,PCDH15,PHLDB1,PPARG,PRKCH,SERPINA1,SMOC1,SOX2,TGM1,TNR,ZFP42	28 (2)
IL15		cytokine	Activated	2.127	0.000129	AQP3,CASP3,CD274,CD38,CD8A,CEACAM1,CXCL10,FASLG,FBP1,GALM,GARS1,GZMB,HNRNPA2B1,IFNB1,IL12RB2,ITGB5,KLRC1,LTA,MST1,TNFRSF17,TNFRSF25	113 (15)
RNU1-1		other			0.000131	CXCL10,IDO1,IFNB1	49 (5)
ESR2		ligand-dependent nuclear receptor	Activated	2.331	0.000179	AQP3,COL13A1,COL7A1,DUSP10,GCLC,GFAP,GGCT,IMPDH2,KCNQ5,KLRC4,KRT17,NKX3-1,PAK6,PRKCH,RELN,SCUBE1,SEMA3B,SMOC1,SOX11,ST8SIA6,TAC1,TMEM121B,TSPAN13
IL12 (complex)		complex	Activated	2.544	0.000186	ACADL,CASP3,CCL20,CEACAM1,CXCL10,CXCL11,FASLG,GZMB,IDO1,IL12RB2,KLRC1,LTA,TNFRSF25	93 (14)
OSMR		transmembrane receptor			0.000189	C15orf48,CXCL10,GBP4,GBP5,MMP13,OAS1,SERPINA1	94 (7)
IL18		cytokine		1.356	0.000199	AQP3,CCL20,CXCL10,CXCL11,CXCL9,FASLG,GRIN2A,GZMB,IDO1,IL12RB2,MMP13,TNFRSF25	102 (12)
MET		kinase		1.066	0.000207	AQP3,CD274,GCLC,IFNB1,LTA,mir-23,mir-27,MMP13,NANOG,SOX2	96 (9)
DEAF1		transcription regulator			0.000226	CASP3,HNRNPA2B1,IFNB1
IL1B		cytokine	Activated	2.23	0.000228	APOC2,AQP4,CASP3,CCL20,CCL27,CD274,CX3CL1,CXCL10,CXCL11,CXCL13,CXCL9,CYP27B1,FASLG,GAD1,GCH1,GCLC,GLA,GRB7,HSPG2,IDO1,LTA,mir-23,MMP13,OSGIN2,PCSK2,PPARG,RAB3C,SAA2,SAA2-SAA4,SCUBE1,SERPINA3,SULT1E1,TAC1,TGM1,TRAFD1	134 (13)
TLR7		transmembrane receptor	Activated	2.01	0.000281	CCL20,CD274,CD38,CHST9,CXCL10,CXCL13,CXCL9,GPR17,IDO1,IFNB1,KCNMA1,LTA,RPL26	101 (15)
TNFRSF1A		transmembrane receptor		-0.707	0.000283	AQP5,CASP3,CCL20,CD38,CXCL10,CXCL13,GFAP,IFNB1,ITGB5,LMO2,MMP13	158 (14)
Plk		group			0.000361	CXCL10,IFNB1	61 (8)
MTHFD2		enzyme			0.000361	NANOG,SOX2
EYA4		phosphatase			0.000361	CXCL10,IFNB1
IL17R		complex		-0.152	0.000398	CCL20,CXCL10,CXCL11,MMP13	93 (10)
DBP		transcription regulator		-0.555	0.000398	AQP4,AVPR2,BCL2L14,F8
S100A9		other		1.992	0.000427	CD274,CXCL10,FXYD1,GZMB,IFNB1,KCNMA1,MMP13,SCUBE1,SEMA3B,TUBA8,UNC5A	78 (11)
CBX5		transcription regulator		-1.667	0.000429	ANKRD22,C15orf48,CEACAM1,GDPD3,IGFL2,OAS1,PPARG,SERPINA3,TSPAN13
Cyclin D		group			0.000526	CASP3,NANOG,SOX2
COCH		other			0.000526	NANOG,SOX2,ZFP42
CTNNB1		transcription regulator		1.033	0.000586	ACADL,AQP4,AQP5,CEACAM1,FASLG,FOXC1,GAD1,GALM,GCH1,GFAP,HTATIP2,IDO1,IFNB1,IMPDH2,LMO2,MAP3K5,MMP13,MMP16,NANOG,PCDH15,PML,PPARG,RPL26,RPS15A,RPS21,RPS29,SERPINA1,SERPINA3,SLC26A7,SOX11,SOX2,TGM1,ZFP42	138 (13)
TNFRSF11A		transmembrane receptor		1	0.000597	CXCL13,NANOG,RSPO1,SOX2
LDL		complex		1.143	0.000636	CASP3,CCL20,CXCL10,CXCL11,CXCL13,ELF5,FASLG,GCLC,IDO1,IFNB1,IRF2,LTA,MMP16,PPARG	113 (13)
NFATC2		transcription regulator	Activated	2.33	0.000667	AQP5,CASP3,CD274,CX3CL1,CXCL10,FASLG,GBP4,IFNB1,IL12RB2,LMO4,PML,PPARG	106 (11)
IFNAR1		transmembrane receptor		1.918	0.000678	BCL2L14,CCL20,CD274,CXCL10,CXCL11,GBP4,HSH2D,IDO1,IFNB1,OAS1	72 (11)
TEF		transcription regulator			0.000741	AQP4,AVPR2,BCL2L14
IFNL4		cytokine			0.000741	CXCL10,CXCL11,OAS1	57 (4)
IFNK		cytokine			0.000856	CXCL10,CXCL11,CXCL9,OAS1	87 (8)
TGFB1		growth factor		-0.731	0.00106	ADI1,APOC2,C4BPA,CASP3,CBR3,CCL20,CCL23,CCL27,CEACAM1,CEACAM5,COL7A1,CX3CL1,CXCL10,CXCL13,CYP27B1,EGF,FASLG,FGF12,FOXC1,GAD1,GALM,GARS1,GCLC,GFAP,GFI1,GRIN2A,GZMB,HDAC9,HLA-DRB5,HSPG2,IFNB1,IL13RA2,ITGB5,KLRC1,KRT17,LCAT,LTA,mir-154,mir-23,mir-27,MMP13,MYOCD,NANOG,NMNAT2,PAK3,PML,PPARG,PSD2,SEMA3B,SERPINA1,SERPINA3,TTC28,VAT1L,VCL	146 (14)
Gm33994		other			0.00107	NANOG,SOX2
SENP1		peptidase		1.091	0.00119	IDH3A,IFNB1,PML,PPARG	92 (7)
mir-21		microRNA	Inhibited	-2.832	0.00119	CD274,CXCL10,EIF4E3,FASLG,GBP5,GFAP,GLCCI1,HNRNPA2B1,IDO1,IFNB1,IL12RB2,NANOG,SOX2,TGM1	95 (8)
FOXA1		transcription regulator		-0.594	0.00133	AQP3,CXCL10,FOXC1,HNF4G,MYL9,MYOCD,NANOG,PFKFB1,S100A2,UGT2B17
PRMT5		enzyme		1.412	0.00143	CXCL10,NANOG,NKX3-1,PPARG,SOX2	85 (7)
NRG2	1.453	growth factor			0.00146	CASP3,GAD1,ITGB5,PFKFB1,SOX2,TNFRSF25
IFNGR1		transmembrane receptor			0.00159	CCL20,CD38,CXCL10,EGF,IDO1	112 (12)
CREBBP		transcription regulator		0	0.0016	CXCL10,CXCL9,FASLG,GFI1,GLCCI1,GRIN2A,HLA-B,IFNB1,LTA,MST1,PPM1E,SERPINA3,SMOC1,SMPD3,TESC,TRIM26,TUBA8	106 (11)
RNY3		other	Activated	2	0.0016	BATF2,CXCL10,DDX60,OAS1
IRF3		transcription regulator	Activated	3.199	0.00169	CD274,CX3CL1,CXCL10,DDX60,GBP5,HLA-F,IFNB1,NT5C3A,OAS1,PML,SAMD9L	75 (10)
TRIM28		transcription regulator		0.152	0.00171	CXCL10,MAP3K5,NANOG,SOX2,UROD,ZSWIM5
VitaminD3-VDR-RXR		complex	Inhibited	-2.219	0.00175	COL13A1,CXCL10,CYP27B1,SEMA3B,SULT2A1
IL12A		cytokine		1.314	0.00175	CASP3,CXCL10,FASLG,IL12RB2,LTA	113 (10)
IFNA4		cytokine		1.934	0.00175	CD274,CXCL10,CXCL11,CXCL9,GBP5	96 (10)
MYC		transcription regulator		-1.301	0.00179	BZW2,CASP3,CD274,CTBS,CXCL10,CXCL11,CXCL9,FASLG,FXYD1,GBP4,GCLC,HLA-B,HNRNPA2B1,HSPA14,IFIT5,ITGB5,KRT17,mir-15,mir-23,mir-27,MYL9,NANOG,NBN,OAS1,PFKFB1,PML,PPIA,RPL26,RPS15A,RPS21,RPS29,SAT1,SERPINA1,SOX2,TGM1,TPD52,ULBP1,ZFP42	132 (12)
CTLA4		transmembrane receptor		-0.611	0.00199	CXCL10,FASLG,GZMB,IDO1,IL12RB2,TENT5C	113 (10)
DAND5		other			0.00211	NANOG,SOX2
NLN		peptidase			0.00211	FBP1,PPARG
LAMTOR3		other			0.00211	SOX2,ZFP42
Ifnar		group	Activated	2.584	0.00212	CD274,CD8A,CXCL10,FASLG,IDO1,IFNB1,OAS1	97 (11)
IFNA10		cytokine			0.00213	CXCL10,CXCL11,CXCL9	57 (4)
IFNA21		cytokine			0.00213	CXCL10,CXCL11,CXCL9	57 (4)
IFNA5		cytokine			0.00213	CXCL10,CXCL11,CXCL9	57 (4)
IFNA17		cytokine			0.00213	CXCL10,CXCL11,CXCL9	57 (4)
IFNA7		cytokine			0.00213	CXCL10,CXCL11,CXCL9	57 (4)
IFNA14		cytokine			0.00213	CXCL10,CXCL11,CXCL9	57 (4)
IFNA6		cytokine			0.00213	CXCL10,CXCL11,CXCL9	57 (4)
TRAF6		enzyme		0.663	0.00214	CCL20,CD274,CXCL13,IFNB1,MMP13,SERPINA3	126 (13)
NFATC3		transcription regulator			0.0023	CASP3,FASLG,IFNB1,mir-23,MYOCD,PPARG
APLN		other		0.277	0.00233	ACE2,GFAP,GFI1,ITGA2B,TESC
LTBR		transmembrane receptor		0.555	0.00233	CCL20,CXCL13,IFNB1,PLXNB1,SERPINA1
POU5F1		transcription regulator	Activated	2.169	0.00233	BCL10,CASP3,CXCL10,DPPA5,FASLG,GBP4,KRT17,LTA,NANOG,OTX1,SERPINA1,SOX2,TGM1,TNFRSF25,ZFP42	28 (2)
TRPS1		transcription regulator		0.094	0.00255	GABRA3,KCNMA1,MMP13,SMPD3,SOX2
PNPT1		enzyme	Inhibited	-2.219	0.00255	CXCL10,GBP4,IFNB1,OAS1,SAMD9L
CRKL		kinase			0.00262	CXCL10,IFNB1,LTA
ALK		kinase			0.00262	CD274,NANOG,SOX2
IFNA8		cytokine			0.00262	CXCL10,CXCL11,CXCL9	62 (7)
IFNA16		cytokine			0.00262	CXCL10,CXCL11,CXCL9	57 (4)
MYH9		enzyme			0.00262	HOXB13,SOX2,VCL
miR-146a-5p (and other miRNAs w/seed GAGAACU)		mature microRNA		-0.378	0.00268	COL13A1,DMBT1,IFNB1,IL12RB2,MMP16,TRIM14,VWCE
TAB1		enzyme		0	0.0027	CCL20,CXCL10,GCH1,MMP13	100 (12)
IFN type 1		group		1.929	0.00278	CX3CL1,CXCL10,CXCL13,IDO1,PML	105 (13)
IL22		cytokine		1.137	0.00315	CCL20,CD274,CXCL10,CXCL13,DMBT1,HLA-B,KRT17,SERPINA3	107 (10)
IL1RL2		transmembrane receptor			0.00318	CCL20,CD1A,CXCL10
KLF11		transcription regulator		0.651	0.0033	EGF,FASLG,IDH3A,IL13RA2,ITGB5,MAOB,MMP13,SERPINA1
TLR4		transmembrane receptor		1.766	0.00338	BCL10,CCL20,CD274,CD38,CXCL10,CYP27B1,EGF,FASLG,GFAP,IFNB1,IRF2,LMO4,LTA,NLRP12,PML,PPARG	139 (16)
TET1		enzyme			0.00341	GCLC,NANOG,SOX2,ZFP42
WNT2B		other			0.00347	ACADL,IFNB1
ARL5B		enzyme			0.00347	CXCL10,IFNB1
CASP9		peptidase			0.00347	FASLG,IFNB1
MESP2		transcription regulator			0.00381	FOXC1,LMO4,MYOCD
KDM4A		transcription regulator			0.00381	NANOG,POC1B,SOX2
FKBP4		enzyme			0.00381	CEACAM1,NKX3-1,PPARG
DROSHA		enzyme			0.00381	mir-15,mir-23,mir-27
IL17F		cytokine			0.00423	CCL20,CXCL10,LTA,MMP13	108 (11)
RARA		ligand-dependent nuclear receptor		0.526	0.00439	CD1A,CD38,CEACAM5,FASLG,FGF12,FOXC1,HLA-B,IDE,IL12RB2,MAOB,NANOG,OAS1,PHLDB1,SOX2,ZFP42	118 (11)
TP53		transcription regulator		-0.455	0.00441	ACADL,ACOT11,ADGRE5,AQP3,CASP3,CKMT1A/CKMT1B,COL13A1,COL7A1,CX3CL1,CXCL10,EGF,FASLG,GPR17,HCN2,HDAC9,HLA-B,HNRNPA2B1,HSPA4L,HSPG2,ITGA2B,ITGB5,KCNMA1,LY6H,MB,mir-15,mir-210,mir-23,mir-27,MMP13,MOCOS,MST1,MYL9,MYOCD,NANOG,NLRP12,OAS1,OTX1,PAK3,PFKFB1,PML,PPARG,PSMA1,PTGER1,S100A2,SAT1,SERPINA3,SESN2,SLC26A7,SOX2,TTC28,UNC5A,VCL,VWCE	141 (13)
IFNW1		cytokine			0.0045	CXCL10,CXCL11,CXCL9	57 (4)
GAB1		other			0.0045	CASP3,CXCL10,IFNB1
AHR		ligand-dependent nuclear receptor	Activated	2.179	0.0045	BZW2,CBR3,CD38,COL13A1,COL9A3,CXCL10,FASLG,HDAC9,IDO1,PPARG,SIM1,SLC1A4,SOX2,TUBA8,VCL	94 (10)
EP300		transcription regulator	Activated	2.425	0.00459	ACADL,AQP5,FASLG,GFI1,GLCCI1,HLA-B,IFNB1,LTA,NANOG,NKX3-1,PPM1E,SMOC1,SMPD3,SOX2,TESC,TRIM26,TUBA8	97 (9)
RELA		transcription regulator	Activated	2.255	0.00469	BCL10,CASP3,CCL20,CD274,CX3CL1,CXCL10,CXCL11,CXCL9,FASLG,GCH1,HLA-B,IFNB1,LTA,NANOG,PPARG,SAA2,TAC1	136 (13)
SS18		transcription regulator			0.00469	GCH1,LY6H,SOX2,TENT5C
GAPDH		enzyme		-1.969	0.00469	CCL20,IFNB1,OAS1,WARS1
TLR3		transmembrane receptor		1.398	0.00472	AUTS2,CCL20,CD274,CD38,CX3CL1,CXCL10,CXCL11,GBP4,GCH1,IFNB1,LIX1,OAS1	118 (12)
Hdac		group		-0.062	0.00478	CX3CL1,EYA1,FASLG,GAD1,IFNB1,LRP2,mir-15,mir-27,SMPD3
CCL11		cytokine		0.156	0.00486	CCL27,CXCL11,CXCL9,FASLG,GFAP	63 (7)
IFNA1/IFNA13		cytokine		1.994	0.00486	CD274,CXCL10,CXCL11,CXCL9,OAS1	98 (12)
TRIM24		transcription regulator	Inhibited	-2.63	0.00508	CXCL10,DDX60,GBP4,OAS1,SAMD9L,TRAFD1,TRIM26	58 (4)
RDH8		enzyme			0.00514	CXCL10,IFNB1
RABGEF1		enzyme			0.00514	CXCL10,IFNB1
OLIG2		transcription regulator			0.00514	GFAP,GPR17
CARD14		other			0.00514	AQP4,BCL10
CD226		other			0.00514	CASP3,GZMB
SRGN		other			0.00514	NANOG,SOX2
TET2		enzyme		-0.816	0.00518	AFF3,FOXC1,HS6ST1,MMP13,SOX2,TGM1,TPBGL,ZFP42
MSX2		transcription regulator			0.00518	AQP3,AQP4,PPARG,PROX1
ZBP1		other			0.00527	CXCL10,IFNB1,OAS1	62 (9)
IRF7		transcription regulator	Activated	2.912	0.00557	CXCL10,CXCL9,GBP4,GBP5,IDO1,IFNB1,NT5C3A,OAS1,SAMD9L	75 (11)
CERK		kinase			0.00571	CCL20,CCL27,CXCL11,CXCL9	84 (7)
SUMO3		other		-1.131	0.00571	CD38,CEACAM1,CXCL10,PML	50 (5)
NRG1		growth factor		-1	0.00579	CASP3,GAD1,GRB7,ITGB5,LMO4,MNX1,MST1,NRG3,PFKFB1,SOX2,TNFRSF25,VCL	122 (9)
STING1		other	Activated	2.165	0.00603	C15orf48,CXCL10,GBP5,IFNB1,OAS1	99 (11)
TNFRSF8		transmembrane receptor	Inhibited	-2.236	0.00603	FASLG,GCLC,GZMB,TNFRSF25,VCL
Usp17la (includes others)		peptidase			0.00612	CCL20,NANOG,SOX2
SERPINE2		other		-1	0.00626	CCL20,CXCL10,CXCL13,LTA	84 (7)
GATA2		transcription regulator		1.557	0.00638	ADGRE5,CX3CL1,CXCL10,DMBT1,GFI1,ICAM4,ITGA2B,LMO2,MAOB,MYO18B,PPARG,SERPINA1,SOX2,TMEM121B,TMEM44,TUBA8
EGFR		kinase		-0.713	0.00652	BZW2,CASP3,CXCL10,EGF,GFAP,GZMB,HNRNPA2B1,IL13RA2,ITGB5,KRT17,MMP13,PPIA,S100A2,SERPINA3,SOX2,VCL	146 (14)
IFN Beta		group		1.909	0.00665	CD274,CXCL10,CXCL11,HLA-B,IDO1,NLRP11,OAS1,TRIM14	65 (11)
IRF5		transcription regulator	Activated	2.39	0.00667	CASP3,CXCL10,CXCL11,IFNB1,NT5C3A,OAS1	94 (12)
DOT1L		phosphatase			0.00704	AQP5,NANOG,PPIA
Lymphotoxin		complex			0.00704	CXCL10,CXCL13,IFNB1
RNASE1		enzyme			0.00704	CCL23,CXCL10,CXCL9
NLRC5		transcription regulator			0.00704	HLA-B,HLA-F,IFNB1	50 (5)
SOX2-OCT4		complex			0.00711	NANOG,SOX2
SHCBP1		other			0.00711	NANOG,SOX2
Ptgs2os2		other			0.00711	CXCL10,IFNB1
HNRNPA2B1	0.392	other			0.0072	HNRNPA2B1,MOCOS,OAS1,PGM2L1,SEMA3B,SERPINA1,SLC6A14,TOX3
IL7		cytokine		1.985	0.0072	CASP3,CD274,CD8A,CEACAM1,GARS1,GFI1,LTA,MMP13	119 (16)
NR0B1		ligand-dependent nuclear receptor			0.00749	HSPA4L,NANOG,SULT2A1,ZFP42
GFI1	1.365	transcription regulator		-0.391	0.00779	GFI1,IFNB1,LTA,MAP3K5,SERPINA1,SERPINA3,TESC,TNFRSF25
SAMSN1		other	Activated	2.449	0.00782	CXCL10,IFNB1,IRF2,LMO4,LTA,PML
TCF		group			0.00782	CEACAM1,GAD1,IDO1,LMO2,SERPINA1,SERPINA3	91 (6)
BCL2L1		other		-0.447	0.00787	ATP8A2,CASP3,GFAP,IFNB1,LTA	94 (10)
PYCARD		transcription regulator			0.00803	CASP3,DUSP10,IFNB1
CCR5		G-protein coupled receptor		1.106	0.00815	CASP3,CXCL10,FASLG,SERPINA1	100 (10)
PRL		cytokine		1.834	0.00829	CCL20,CXCL10,CXCL11,CXCL9,EGF,IDE,IFIT5,OAS1,PROX1,SAMD9L,SERPINA3,TRIM14	109 (12)
CRH		cytokine		0.038	0.00839	AQP4,FASLG,KCNMA1,SULT2A1,TAC1
SP3		transcription regulator			0.00861	CCL20,CEACAM1,COL7A1,IL12RB2,ITGB5,LCAT,MAOB,mir-27,PHOX2A,TGM1	113 (7)
ARHGAP21		other	Activated	2	0.00886	CXCL10,IFNB1,LMO4,LTA
LIF		cytokine		-0.563	0.00888	CXCL10,FBP1,GFAP,MMP13,NANOG,PPARG,SERPINA3,SOX2,TAC1,ZFP42	94 (7)
CGAS		enzyme			0.00911	CXCL10,IFNB1,OAS1	65 (8)
ASCL1		transcription regulator		-0.468	0.00911	GAD1,PHOX2A,PROX1,RELN,SEZ6,SOX2
KMT2A		transcription regulator		0.555	0.00911	DUSP10,EYA1,FOXC1,LRRC55,RSPO1,TBATA
ATF2		transcription regulator		1.452	0.00911	DMBT1,DUSP10,FASLG,IFNB1,MMP13,PPARG	84 (7)
MRE11		enzyme			0.00936	IFNB1,NBN
PPT1		enzyme			0.00936	CXCL10,GFAP
PDS5B		other			0.00936	NANOG,SOX2
EMX2		transcription regulator			0.00936	RELN,SOX2
CYP3A4		enzyme			0.00936	GCLC,SLCO1B3
PELP1		other			0.00961	AFF2,AUTS2,EGF,IL13RA2,NKX3-1,PPARG,SYT7
IL13		cytokine		-0.582	0.00975	BZW2,CASP3,CCL20,CCL23,CD101,CD1A,CX3CL1,CXCL10,DMBT1,DUSP10,HLA-DRB5,IDO1,IL13RA2,MMP13,PPARG,SERPINA1	122 (13)
NFE2L2		transcription regulator		1.252	0.00995	ACE2,CXCL10,FXYD1,GCLC,GFAP,HTATIP2,IDE,IFNB1,PPARG,PSMA1,RELN,SAT1,SERPINA3,SLC1A4,SLCO1B3,SULT1E1	72 (7)
Histone h3		group			0.0101	ADRB1,AQP5,CEACAM1,CXCL10,DUSP10,FASLG,GAD1,GFI1,LRRC55,mir-210,NANOG,PPARG,PRRT4,RELN,RPS29,RSPO1,TBATA
IL36B		cytokine			0.0103	CCL20,CD1A,CXCL10
IL36G		cytokine			0.0103	CCL20,CD1A,CXCL10
TXNRD1		enzyme		-1.964	0.0104	CBR3,GCLC,MOCOS,TNFRSF25
MAVS		other	Activated	2.166	0.0107	CXCL10,IFNB1,NT5C3A,OAS1,SOX2
HMOX1		enzyme		-1.383	0.0109	CASP3,CD274,CXCL10,CXCL9,GCLC,IFNB1,RELN
Tgf beta		group	Inhibited	-2.643	0.011	ADGRE5,COL7A1,CXCL10,GCLC,GZMB,HSPG2,HTATIP2,IDO1,IFNB1,LCAT,MMP13,PHLDB1
CD3		complex	Activated	2.377	0.0112	AQP3,ATP8A2,CASP3,CCL20,CD274,CD8A,CEACAM1,CLEC2A,CXCL10,ELF5,FASLG,GFI1,GZMB,HNRNPA2B1,IL12RB2,ITGB5,LTA,MST1,PPARG,SYT7,TNFRSF25
NR1H3		ligand-dependent nuclear receptor		1.026	0.0113	APOC2,CD274,CD38,CX3CL1,CXCL10,DDX60,FBP1,GBP4,PFKFB1,PPARG
SASH1		other	Activated	2.236	0.0113	CXCL10,IFNB1,LMO4,LTA,PML
MAP2K3		kinase		1	0.0113	CXCL10,CXCL9,FASLG,MAOB,MMP13
IRF2	0.633	transcription regulator		-0.109	0.0113	CEACAM1,CXCL10,FASLG,HLA-B,IFNB1,IL12RB2,OAS1
FXR ligand-FXR-Retinoic acid-RXRα		complex			0.0115	APOC2,SLCO1B3,SULT2A1
BCL2L11		other			0.0115	CASP3,CD274,HDAC9
NANOG	1.115	transcription regulator		-0.524	0.0118	ACY3,CCDC85A,DPPA5,NANOG,OTX1,SOX2,ZFP42
Gulo		enzyme			0.0119	mir-15,mir-27
ESRP1		other			0.0119	NANOG,SOX2
NEK7		kinase			0.0119	CXCL10,LMO4
ING4		transcription regulator			0.0119	CXCL10,IFNB1
RPS6KB2		kinase			0.0119	CXCL10,IFNB1
ASF1A		other			0.0119	NANOG,SOX2
NEK6		kinase			0.0119	CXCL10,IFNB1
GLIS1		transcription regulator			0.0119	NANOG,TGM1
USP17L2 (includes others)		peptidase			0.0119	NANOG,SOX2
Hsp27		group			0.0121	CASP3,CD1A,CD274,GCH1
SATB2		transcription regulator		1.067	0.0121	AUTS2,CXCL10,MMP16,NANOG
MAP2K1		kinase		-0.216	0.0122	CD274,FASLG,IL13RA2,ITGA2B,MAOB,MMP13,NUDT19,SERPINA1,SULT1E1
IL1RN		cytokine		-0.943	0.0123	CCL20,CXCL11,HDAC9,IFIT5,OAS1,PML,TAC1
TGM2		enzyme	Activated	2.538	0.0126	AFF2,CD101,CEACAM1,CXCL10,DDX60,HLA-B,IFIT5,KCNQ5,OAS1,SAMD9L
IL12 (family)		group		0.728	0.0127	AQP3,CD274,FASLG,GZMB,IDO1,IL12RB2,SH2D1B
TCR		complex	Activated	2.19	0.0129	CD38,CXCL10,CXCL11,CXCL13,CXCL9,FASLG,GBP4,GFI1,GZMB,IFNB1,IL12RB2,LTA,OAS1,SERPINA3
HNF1A		transcription regulator	Activated	2.359	0.0129	ACE2,AQP3,C4BPA,CYP4V2,F8,FBP1,GARS1,GLA,GMDS,HNF4G,KYAT3,LCAT,SERPINA1,SLC26A7,SLCO1B3,UGT2B17,UROD
UCP1		transporter		-0.707	0.0134	BZW2,CASP3,CXCL10,GARS1,IFNB1,MSS51,NT5C,NUDT19
FOXO3		transcription regulator		-0.218	0.0138	AQP4,BCL10,CXCL10,FASLG,FOXC1,GCLC,HTATIP2,IFNB1,IMPDH2,MMP13,MYOCD,OSGIN2,SLC1A4
JUN		transcription regulator		0.691	0.0139	CCL20,CD274,CX3CL1,CXCL10,FASLG,FOXC1,GCLC,HLA-B,HNRNPA2B1,IFNB1,MAOB,mir-154,MMP13,NANOG,PAK3,SOX2,SULT2A1
SOD2		enzyme			0.0139	ACADL,GCH1,MMP13,NANOG,SOX2,TRIM14
NR1H2		ligand-dependent nuclear receptor		0.391	0.0139	CD38,CXCL10,DDX60,GBP4,PFKFB1,SULT2A1
IL24		cytokine		1.018	0.0139	BATF2,CASP3,CCL20,FASLG
PLK4		kinase			0.0142	CXCL10,IFNB1,MMP13
TNFRSF1B		transmembrane receptor		0.128	0.0145	CASP3,CXCL13,GFAP,IFNB1,ITGB5,MMP13
RNASEH2B		other			0.0147	CXCL10,OAS1
PARP14		enzyme			0.0147	CXCL10,IFNB1
PRPF19		enzyme			0.0147	GFAP,NANOG
Sox2ot		other			0.0147	NANOG,SOX2
LY6K		other			0.0147	CD274,NANOG
ANG		enzyme			0.0147	CXCL10,CXCL9
PDE4B		enzyme			0.0147	CXCL10,CXCL11
SETD7		enzyme			0.0147	CXCL10,SOX2
SQSTM1		transcription regulator		-0.054	0.0149	CXCL10,GCLC,IFNB1,LTA
NR3C1		ligand-dependent nuclear receptor		-0.396	0.0155	ANGPTL7,AQP5,BCL10,BCL2L14,C1QTNF4,CD38,CXCL10,FASLG,GLCCI1,GRIN2A,IFNB1,KRT17,LMO4,MMP13,NRG2,NTF3,PAK6,PPARG,SERPINA1,TAC1,TNFRSF25,TNS4
CDH11		other			0.0157	ADI1,EGF,SERPINA1
TRADD		other			0.0157	CX3CL1,CXCL11,IFNB1
NLRX1		other		-1.939	0.0159	BCL10,FASLG,IFNB1,OAS1
TNFAIP3		enzyme		-1.179	0.0159	CCL20,CXCL10,FASLG,IFNB1
mir-182		microRNA		-1.067	0.0159	BCL2L14,COL11A2,KLRC1,SLC30A7
H2AB3 (includes others)		other	Activated	2	0.0159	AQP3,LIPH,NKX3-1,SAA2
PRMT1		enzyme			0.0159	GCLC,ITGA2B,NANOG,PPARG
SRF		transcription regulator		0.059	0.0164	FGF12,GCH1,GFI1,HSPG2,ITGA2B,MYL9,MYOCD,PCDH15,PKHD1L1,PPIA,SLC37A1,TMEM44,VCL
IRAK4		kinase		0.326	0.0165	CCL20,CXCL10,IDE,IFNB1,PPARG
Esrra		transcription regulator		0.447	0.0165	ACADL,ACE2,FBP1,GALM,IDH3A,PGAP3
IL10RA		transmembrane receptor		0.724	0.0169	APOC2,BATF2,EGF,FASLG,GBP5,GSDMC,HOXB13,LMO4,MAOB,SECTM1,SLC10A5,TAC1
SMPD1		enzyme		0	0.017	CCL20,CCL27,CXCL11,CXCL9
MAP3K7		kinase		1.118	0.0173	CCL20,CXCL10,GCH1,ITGB5,MMP13
Adaptor protein 1		complex			0.0177	FASLG,MMP13
ABCA4		transporter			0.0177	CXCL10,IFNB1
PPP1R15B		phosphatase			0.0177	PPARG,SESN2
LINC-ROR		other			0.0177	NANOG,SOX2
SART1		other			0.0177	NANOG,SOX2
RNF216		enzyme			0.0177	CXCL10,IFNB1
WNT10B		other			0.0177	ACADL,PPARG
EIF2S1		translation regulator			0.0181	ATP2A3,GCLC,SESN2,TGM1
SP110		transcription regulator	Inhibited	-2.646	0.0184	AQP3,CXCL10,CXCL11,DUSP10,OAS1,PPARG,SERPINA1
C1QA		other			0.0189	CD274,CXCL10,SERPINA3
USP18		peptidase			0.0189	CXCL10,IFNB1,OAS1
Collagen type VII		complex			0.019	SLCO1B3
BDNF-AS		other			0.019	CASP3
FOXJ2		transcription regulator			0.019	C4BPA
MOV10		enzyme			0.019	IFNB1
Oas		group			0.019	IFNB1
MFN1		enzyme			0.019	IFNB1
MARCHF7		other			0.019	NANOG
TRIM42		other			0.019	IFNB1
NPAS1		transcription regulator			0.019	RELN
PPP2R2D		other			0.019	PPARG
OTUB2		enzyme			0.019	IFNB1
TRIM47		enzyme			0.019	IFNB1
SIKE1		other			0.019	IFNB1
PHF20L1		other			0.019	SOX2
CMTM4		cytokine			0.019	CD274
CMTM6		cytokine			0.019	CD274
PHF10		other			0.019	CASP3
TKFC		kinase			0.019	IFNB1
RNF181		enzyme			0.019	BCL10
Myosin2		complex			0.019	PPARG
PMF1/PMF1-BGLAP		transcription regulator			0.019	SAT1
TTPA		transporter			0.019	IDE
PPIB		enzyme			0.019	IFNB1
TUNAR		other			0.019	SOX2
miR-513a-5p (miRNAs w/seed UCACAGG)		mature microRNA			0.019	CD274
miR-668-3p (and other miRNAs w/seed GUCACUC)		mature microRNA			0.019	AQP4
mir-668		microRNA			0.019	AQP4
mir-500		microRNA			0.019	GAD1
miR-1343-5p (and other miRNAs w/seed GGGGAGC)		mature microRNA			0.019	AQP4
mir-939		microRNA			0.019	AQP4
STAT3-Brachyury		complex			0.019	NANOG
Scd2		enzyme			0.019	PPARG
TRIM49/TRIM49C		other			0.019	IFNB1
DPF2		transcription regulator			0.019	CXCL13
VPS35		transporter			0.019	PPARG
IFIT1		other			0.019	CXCL10
GAN		other			0.019	GFAP
Zfp54		other			0.019	PPARG
TAX1BP1		other			0.019	IFNB1
CTNNA1		other			0.019	VCL
Zfp55		other			0.019	PPARG
TRIM60		other			0.019	IFNB1
TRIM61		other			0.019	IFNB1
RNF125		enzyme			0.019	TRIM14
Rnf125		enzyme			0.019	TRIM14
VPS4B		transporter			0.019	CASP3
MAMLD1		other			0.019	HES3
CHP1		other			0.019	SLC9A1
TIS11		group			0.019	mir-15
PPP3CA		phosphatase			0.0191	FASLG,FXYD1,GFAP,LCAT,MAOB
SMARCA4		transcription regulator		1.451	0.0192	ACE2,ANXA10,CASP3,COL7A1,CORO6,FAM167A,FBP1,GCLC,HLA-B,HLA-F,MAOB,NANOG,PGM2L1,PHLDB1,PPARG,S100A2,SEMA3B,SERPINB7,SOX2,TSPAN13
IL4R		transmembrane receptor			0.0193	IL12RB2,IL13RA2,PPARG,SOX2
SAFB		other	Inhibited	-2	0.0193	CX3CL1,CXCL10,CXCL11,IFNB1
NCOA2		transcription regulator		0.876	0.0194	APOC2,CXCL10,IFNB1,MMP13,PPARG,TMEM121B
ADIPOQ		other		-1.351	0.0197	CCL20,CXCL10,CXCL11,CXCL9,IFNB1,MMP13,PFKFB1,PPARG
ONECUT1		transcription regulator			0.0197	AMT,CXCL13,GAL3ST3,GLA,HNRNPA2B1,PFKFB1,PHTF1,PSMA1,SERPINA1,TMEM62,UGT2B17
ZBTB16		transcription regulator		0.915	0.0197	CASP3,CD274,CD8A,CXCL10,FASLG,LMO4,TNFRSF25
EZH2		transcription regulator		1.73	0.02	ADRB1,C15orf48,CACNA1E,CX3CL1,CXCL10,CXCL11,HOXB13,IFNB1,IL12RB2,mir-154,PPARG,PRRT4,SAA2,SERPINA1
FFAR3		G-protein coupled receptor		-0.555	0.0201	CXCL10,EYA1,RELN,SMOC1,VAT1L
TGFA		growth factor	Inhibited	-2.218	0.0201	CCL20,CXCL10,GFAP,MMP13,SERPINA1
OSM		cytokine		1.001	0.0203	BCL10,C4BPA,CCL20,CDSN,CHI3L2,CXCL10,CXCL13,FOXC1,GRIN2A,HLA-B,HLA-F,KRT17,MMP13,OAS1,OLFML2A,PPARG,SERPINA1,SERPINA3
Ccl2		cytokine		0.943	0.0205	CXCL10,NANOG,PPARG,SOX2
TNFSF14		cytokine			0.0207	CCL20,CXCL10,CXCL11
SUMO1		enzyme			0.0207	CXCL10,MMP13,NANOG
DRD2		G-protein coupled receptor			0.0207	GAD1,PCSK2,TAC1
THBS4		other			0.0207	CXCL10,MMP13,MMP16
SOX2-OT		other			0.021	NANOG,SOX2
LAMTOR5		other			0.021	LMO4,MST1
LILRB4		other			0.021	CXCL10,CXCL11
FOXD3		transcription regulator			0.021	NANOG,SOX2
CHUK		kinase		1.494	0.0211	CX3CL1,CXCL10,CXCL13,EGF,GBP4,GCH1,GRIN2A,IFNB1,MMP13
ACSL4		enzyme		0.849	0.0218	AUTS2,NKX3-1,PPARG,SAT1
CNTF		cytokine		-1.919	0.022	CASP3,GFAP,NTF3,SERPINA3,TAC1
TCF4		transcription regulator	Inhibited	-2.111	0.0225	CASP3,CD38,EYA1,FASLG,GRB7,IDO1,ITGB5,LMO2,MMP13,PML,PPARG,SAMD9L,TENT5C,WARS1
KDM4C		enzyme			0.0225	NANOG,POC1B,SOX2
CDK5		kinase			0.0225	CASP3,KCNMA1,mir-23
MAPKAPK2		kinase		1.964	0.0231	CXCL10,IFNB1,LMO4,LTA
Tnf (family)		group		1.658	0.0241	CCL23,CXCL10,CXCL11,CXCL9,GFI1,IL12RB2,MMP13
IL6R		transmembrane receptor		-0.669	0.0241	CCL20,CXCL10,MMP13,SERPINA3,TAC1
MAFB		transcription regulator		0.655	0.0241	CD38,CXCL9,IFNB1,ITGA2B,PCSK2
ESRRA		transcription regulator		-0.13	0.0242	FAM102A,GRB7,IDH3A,MAOB,PGAP3,PPARG,SULT2A1,TNS4
MARK2		kinase			0.0244	IFNB1,LMO4,LTA
IL17RA		transmembrane receptor			0.0244	CCL20,IFNB1,MMP13
UBE2I		enzyme			0.0244	CXCL10,PML,PPARG
TRIM38		enzyme			0.0245	CXCL10,IFNB1
BCO1		enzyme			0.0245	HTATIP2,PPARG
AK1		kinase			0.0245	ACADL,CKMT1A/CKMT1B
GRIN1		ion channel			0.0245	GRIN2A,NTF3
SSB		enzyme	Inhibited	-2.194	0.0252	IFNB1,mir-149,mir-15,mir-210,mir-27
TFRC		transporter		-1.342	0.0252	ANKRD22,CASP3,PPARG,SLC2A14,SOX11
IL11		cytokine			0.0258	F8,MMP13,PPARG,SERPINA3
FOXC2		transcription regulator		-0.218	0.0258	ADRB1,CASP3,ITGB5,PPARG
TP73		transcription regulator		-0.74	0.026	AQP5,CASP3,CX3CL1,CXCL10,HS6ST1,HTATIP2,IFNB1,MMP13,PML,RELN,S100A2,SAT1,SERPINA1,SERPINA3
Pkc(s)		group		-0.555	0.026	AQP3,AQP4,MAOB,MAP3K5,MMP13,PPARG,TAC1,TGM1,ULBP1
TAC1	-1.618	other		0.454	0.0263	CASP3,CXCL10,GFAP,IFNB1,TAC1
Calcineurin A		group			0.0264	FASLG,MB,mir-23
ABCB4		transporter			0.0264	CCL20,CXCL10,MMP13
DNASE2		enzyme			0.0264	CXCL10,IFNB1,OAS1
CYBB		enzyme			0.0264	CXCL10,IFNB1,PPARG
IL17A		cytokine		-0.354	0.0264	CCL20,CD274,CX3CL1,CXCL10,CXCL13,KRT17,mir-154,mir-23,MMP13,PPARG
26s Proteasome		complex	Inhibited	-2.433	0.0265	EGF,GCH1,GFAP,IFNB1,SOX2,ULBP1,WBP2
CD40		transmembrane receptor		0.473	0.0267	CD38,CD8A,CX3CL1,CXCL10,FASLG,HSH2D,IFNB1,LTA,TNFRSF25
CEBPA		transcription regulator		-0.06	0.0271	AQP5,CCL20,F8,GCH1,HLA-B,ITGB5,KLRC1,KLRC4,KRT17,MMP13,PPARG,SECTM1,SULT2A1,TAC1,VCL
FADD		other		1.413	0.0274	CASP3,CXCL10,FASLG,IFNB1,TRAFD1
CDKN2A		transcription regulator		0.391	0.0275	CASP3,CX3CL1,CXCL10,CXCL13,ITGB5,LTA,mir-27,NANOG,NKX3-1,PML,SOX2
IL4		cytokine		1.141	0.028	CASP3,CCL20,CCL23,CD1A,CD274,CD38,CD8A,CX3CL1,CXCL10,CXCL11,CXCL9,FASLG,GBP5,GFI1,HSH2D,IDE,IDO1,IFNB1,IL12RB2,IL13RA2,LTA,MAP3K5,NKX3-1,NT5C3A,PPARG,SOX2,TMED5,TNFRSF17
DICER1		enzyme	Inhibited	-2.114	0.028	CASP3,CXCL10,EYA1,GZMB,mir-15,mir-154,mir-23,mir-27,OAS1,SERPINA1,SOX2
Nr1h		group		-0.311	0.0281	ACADL,APOC2,AQP3,CXCL10,IFNB1,PML,SYT7
SIRT7		enzyme			0.0282	PPARG,RPS21
miR-132-3p (and other miRNAs w/seed AACAGUC)		mature microRNA			0.0282	CAPN8,GRIN2A
PLCE1		enzyme			0.0282	CCL20,GFAP
PIAS3		transcription regulator			0.0282	MMP13,SERPINA3
Ifn		group	Activated	2.168	0.0282	APOBEC3A,CXCL10,CXCL11,IDO1,PML,SECTM1
PLAAT4		enzyme			0.0285	CXCL10,CXCL11,IFNB1
PDX1		transcription regulator		-1.342	0.0285	ACE2,ARL4D,ATP2A3,CKMT1A/CKMT1B,CX3CL1,GCH1,GFAP,MAOB
RARG		ligand-dependent nuclear receptor			0.0286	FASLG,FOXC1,NANOG,SOX2,ZFP42
PI3K (complex)		complex		1.091	0.0286	CASP3,CD274,CXCL10,FASLG,GCLC,IFNB1,IRF2,MAP3K5,MMP13,NANOG,SLC9A1
REST		transcription regulator			0.029	FGF12,GAD1,GRIN2A,KCNQ5,mir-27,SYT7,TAC1
PRKCD		kinase		-0.049	0.0293	APOBEC3A,CCL20,CX3CL1,CXCL10,GFAP,MMP13,OAS1,SOX2
TRAF3		enzyme		0.5	0.0298	CCL20,CXCL10,CXCL13,IFNB1,ST8SIA6
RXRA		ligand-dependent nuclear receptor		1.067	0.0299	CCL20,CD38,CEACAM5,CXCL10,CYP27B1,GCLC,MAOB,PCSK2,PPARG,SAT1,SULT2A1
NLRP12	-1.151	other			0.0307	CXCL13,HLA-B,HLA-F
SLC18A3		transporter			0.0322	ADRB1,HNRNPA2B1
TBX3		transcription regulator			0.0322	NANOG,SOX2
TNFAIP2		other			0.0322	IFNB1,LTA
TREX1		enzyme			0.0322	CXCL10,IFNB1
mir-290		microRNA			0.0322	NANOG,SOX2
YAP1		transcription regulator		-1.067	0.0324	CASP3,CD274,mir-15,MYL9,RPL26,RPS15A,RPS21,RPS29,SOX2,VCL
MED1		transcription regulator			0.0327	DPPA5,MB,NANOG,PPARG,SOX2,SULT2A1,ZFP42
RNASE2		enzyme			0.0329	CCL23,CXCL10,CXCL9
CD4		transmembrane receptor			0.0329	CXCL13,FASLG,TAC1
CD80		transmembrane receptor			0.0329	CASP3,FASLG,IDO1
GSR		enzyme			0.0329	CBR3,GCLC,MOCOS
NDRG1		kinase			0.0329	CASP3,CEACAM5,PML
IL27RA		transmembrane receptor			0.0329	CXCL10,CXCL13,LTA
EPAS1		transcription regulator		1.195	0.0332	CD274,CKMT1A/CKMT1B,ITGA2B,MB,MMP13,NANOG,POTEM (includes others),PPARG,SOX2
MECP2		transcription regulator			0.0336	FXYD1,GAD1,GRIN2A,PCDH15,PLXNB1,RELN,UNC5D
PDLIM2		other		-0.447	0.0337	CCL20,FBP1,MYL9,NUDT11,SMOC1
EHF		transcription regulator		1.4	0.0337	CASP3,CCL20,SAA2,SAA4,SERPINA3
ERK1/2		group	Inhibited	-2.155	0.0337	CCL20,CCL27,CXCL10,GAD1,IFNB1,KRT17,mir-210,MMP13,MYOCD,NANOG,TAC1
SMAD2		transcription regulator		0	0.035	CCL20,GZMB,MMP13,NANOG,SOX2
FOXL2		transcription regulator		1	0.0352	AVPR2,CCL20,IFNB1,ZNF165
PLIN5		other			0.0352	ACADL,GCLC,PPARG
KRT14		other			0.0352	CXCL11,KRT17,MMP13
SAA1		transporter			0.0352	CXCL10,MMP13,PPARG
IL9		cytokine			0.0352	CCL20,GZMB,ITGA2B
IL2		cytokine	Activated	3.538	0.0356	CACNA1E,CASP3,CD274,CD38,CD8A,CEACAM1,CXCL10,FASLG,GARS1,GFAP,GFI1,GZMB,IDO1,IL12RB2,KLRC1,LTA,PINX1,PPARG,TNFRSF17
TREM1		transmembrane receptor		-0.707	0.0361	CCL20,CCL23,CD1A,CD274,CXCL10,GLA,IDO1,PPARG
UNC93B1		other			0.0363	CXCL10,IFNB1
MESP1		transcription regulator			0.0363	FOXC1,MYOCD
miR-223-3p (miRNAs w/seed GUCAGUU)		mature microRNA			0.0363	IFNB1,LMO2
MAFG		transcription regulator			0.0363	GCLC,ITGA2B
STIM1		ion channel			0.0363	AQP5,GCLC
VIPR1		G-protein coupled receptor			0.0363	CXCL10,FASLG
Cux1		transcription regulator			0.0363	CD8A,CXCL10
AQP1		transporter			0.0363	AVPR2,HSPA4L
CARM1		transcription regulator			0.0377	CXCL10,GCLC,MMP13
Rbp		group			0.0377	PPARG
FGF22		growth factor			0.0377	IFNB1
IRF7 dimer		complex			0.0377	IFNB1
CASK		kinase			0.0377	RELN
TRIM50		other			0.0377	IFNB1
RNF135		enzyme			0.0377	IFNB1
COLEC12		transmembrane receptor			0.0377	CXCL10
SOCS7		other			0.0377	PPARG
MEX3C		enzyme			0.0377	IFNB1
ARL16		other			0.0377	IFNB1
LYST		transporter			0.0377	IFNB1
MYSM1		enzyme			0.0377	GFI1
RETSAT		enzyme			0.0377	PPARG
PNKD		other			0.0377	RIMS2
C1QL4	-1.691	other			0.0377	PPARG
SCARA5		transmembrane receptor			0.0377	CXCL10
TRIM71		enzyme			0.0377	IFNB1
METTL8		enzyme			0.0377	PPARG
SMYD5		other			0.0377	CXCL10
TRIM67		other			0.0377	IFNB1
Par		group			0.0377	CCL20
RPL19		other			0.0377	CXCL10
SEMA5A		transmembrane receptor			0.0377	GFAP
IL3RA		transmembrane receptor			0.0377	PROX1
FAIM2		other			0.0377	CASP3
FGF20		growth factor			0.0377	SOX2
RAD23B		other			0.0377	NANOG
IVNS1ABP		other			0.0377	PML
SCARA3		transmembrane receptor			0.0377	CXCL10
TRIM5		enzyme			0.0377	IFNB1
ELOC		transcription regulator			0.0377	HNRNPA2B1
CCNB1		kinase			0.0377	FASLG
SCGN		other			0.0377	TAC1
ARIH2		enzyme			0.0377	GFI1
IGFALS		other			0.0377	PPARG
miR-501-3p (and other miRNAs w/seed AUGCACC)		mature microRNA			0.0377	GAD1
mir-663		microRNA			0.0377	HSPG2
MIR585		microRNA			0.0377	CASP3
HIF1A-AS1		other			0.0377	CASP3
DLEU2		other			0.0377	mir-154
USP14		peptidase			0.0377	IFNB1
DCTN4		other			0.0377	CXCL10
TUFM		translation regulator			0.0377	IFNB1
HNRNPL		other			0.0377	CEACAM1
DMPK		kinase			0.0377	FXYD1
DTNA		other			0.0377	AQP4
CREB5		transcription regulator			0.0377	PPARG
CCHCR1		other			0.0377	KRT17
NPAS3		transcription regulator			0.0377	RELN
ICAM3		transmembrane receptor			0.0377	PPARG
ENC1		peptidase			0.0377	CEACAM5
GAB3		other			0.0377	OAS1
BIN1		other			0.0377	IDO1
COL11A1		other			0.0377	MMP13
Adnf		other			0.0377	GRIN2A
ST8SIA2		enzyme			0.0377	GFAP
APOC1		transporter			0.0377	CASP3
LOC103694380		other			0.0377	CX3CL1
RP11_469A152		other			0.0377	SOX2
APPBP1/UBA3 Complex		complex			0.0377	IFNB1
E2f-Dp1		complex			0.0377	PPARG
SLE-IIF		complex			0.0377	IFNB1
MAPK9		kinase	Activated	2.425	0.0377	EGF,FASLG,IFNB1,IL12RB2,LTA,PPARG,SERPINA1
DMRT1		transcription regulator			0.0378	HOXB13,MMP16,NANOG,SOX2,VCL
NCOR1		transcription regulator			0.0378	MB,NKX3-1,PFKFB1,PPARG,UGT2B17
TSC2		other		-0.928	0.0393	CXCL10,GFAP,GLA,MAOB,PGM2L1,PSMA1
CIITA		transcription regulator			0.0401	FASLG,HLA-B,HLA-DRB5
DACH1		transcription regulator			0.0401	PAK3,RELN,SOX2
Cdc42		enzyme			0.0401	FASLG,GFAP,GFI1
CX3CL1	1.465	cytokine			0.0406	CX3CL1,GFAP,GLA,LMO4,PPARG,RELN
Smad2/3-Smad4		complex			0.0406	ITGB5,MMP13
ZC3H14		other			0.0406	IFNB1,LTA
MDK		growth factor			0.0406	GZMB,MYOCD
miR-130a-3p (and other miRNAs w/seed AGUGCAA)		mature microRNA			0.0406	AQP4,TAC1
MXI1		transcription regulator			0.0406	IMPDH2,SLC1A4
IL1RAP		transmembrane receptor			0.0406	CCL20,CXCL10
Tnfsf9		other			0.0406	BCL10,CD274
TARBP2		other			0.0406	MYL9,NKX3-1
DAXX		transcription regulator			0.0406	CASP3,FASLG
Ifn gamma		complex	Activated	2.201	0.0407	CASP3,CXCL10,CXCL9,PML,PPARG
PSEN1		peptidase			0.0407	CASP3,CKMT1A/CKMT1B,FASLG,GFAP,GRIN2A,IDE,NTF3,PAK3,PPARG,PPIA,RELN,TUBA8,WARS1
mir-223		microRNA		-0.896	0.0418	C15orf48,CD274,EGF,EYA1,LMO2,MMP13
DOCK8		other	Activated	2	0.0424	CXCL10,IFNB1,LMO4,LTA
TBX21		transcription regulator			0.0424	CD38,FASLG,GZMB,IL12RB2
SOX9		transcription regulator		0	0.0424	CEACAM5,DMBT1,PPARG,SMPD3
AR		ligand-dependent nuclear receptor	Activated	2.28	0.0426	AQP3,GFAP,GLCCI1,IMPDH2,mir-27,MYOT,NKX3-1,PCDH11X,RAB3C,SERPINA3,SLC26A7,SULT1E1,SULT2A1,TPD52,UGT2B17,VCL
TNIP1		other			0.0427	CCL20,HLA-B,IFNB1
CAMP		other		0.386	0.0437	CCL20,CXCL10,CXCL13,IFNB1,TAC1
INSR		kinase		-0.292	0.0442	ACADL,ACOT13,ATP2A3,CKMT1A/CKMT1B,FBP1,GCH1,GRB7,IDH3A,ITGB5,MAOB,mir-154,mir-368,SAT1
RIPK2		kinase		1.934	0.0443	ACADL,CXCL10,IFNB1,LMO4
NFKBIA		transcription regulator	Activated	2.563	0.0444	ADGRE5,CCL20,CHI3L2,CX3CL1,CXCL10,CXCL11,FASLG,GCH1,GZMB,IFNB1,MMP13,NLRP12,SAT1,TAC1
THRA		ligand-dependent nuclear receptor		0.277	0.0444	CXCL10,CYP27B1,HCN2,PCSK2,PPARG,SLC9A1
HDAC4		transcription regulator			0.0444	HDAC9,MMP13,MYOT,PPM1E,RAB3C,TSPAN13
TLR9		transmembrane receptor	Activated	2.141	0.0445	CD274,CD38,CXCL10,CXCL9,GCH1,IDO1,IFNB1,LIX1,LTA
Fgfr		group			0.0451	NANOG,SOX2
NMDA Receptor		complex			0.0451	GRIN2A,TAC1
AURKA		kinase			0.0451	NANOG,SOX2
CRHR1		G-protein coupled receptor			0.0451	AQP4,KCNMA1
CCR6		G-protein coupled receptor			0.0451	CCL20,CXCL10
YY2		transcription regulator			0.0451	NANOG,SOX2
KLRC4-KLRK1/KLRK1		transmembrane receptor			0.0451	FASLG,PPARG
IFITM1		transmembrane receptor			0.0451	ANXA10,MMP13
FASLG	1.465	cytokine			0.0454	CASP3,CXCL10,FASLG
ID1		transcription regulator			0.0463	CEACAM1,MMP13,NANOG,SOX2
GDNF		growth factor		-1.121	0.0463	CASP3,GFAP,MMP13,TAC1
ITGB3		transmembrane receptor			0.0463	CD274,CEACAM1,ITGA2B,ITGB5
RC3H1		enzyme			0.0463	CCL20,CXCL13,HLA-F,OAS1
MAPK8		kinase		0.342	0.0467	CASP3,EGF,FASLG,MAOB,MMP13,SESN2,TAC1
Nfat (family)		group			0.0469	CX3CL1,FASLG,LTA,MB,PGM2L1
CD44		other		1.89	0.0471	CD8A,CX3CL1,FASLG,MMP13,NANOG,SERPINA1,SOX2,WBP2
CG		complex	Inhibited	-2.771	0.0475	CXCL10,FASLG,GGCT,IL13RA2,ITGB5,KCNQ5,mir-15,PPARG,SCUBE1,SULT2A1,TAC1,TSPAN13
RARB		ligand-dependent nuclear receptor		0.186	0.0479	GSDMC,NANOG,SERPINA1,SOX2,TAC1,TGM1,ZFP42
ACKR2		G-protein coupled receptor			0.0481	CXCL10,DDX60,OAS1
IFNE		cytokine			0.0481	CXCL10,CXCL11,CXCL9
FGF7		growth factor		1.188	0.0483	AQP5,IRF2,LTA,MMP13
LHX1		transcription regulator		1.387	0.0485	CYP27B1,FBP1,GAD1,LRP2,SIM1
AGO2		translation regulator	Inhibited	-2.404	0.0485	mir-15,mir-154,mir-210,mir-23,mir-27,mir-368
CCK		other			0.0498	CXCL10,TPD52
NT5E		phosphatase			0.0498	IL13RA2,MMP13
EPHA2		kinase			0.0498	CASP3,SOX2
PTK2B		kinase			0.0498	MMP13,VCL
EMD		other			0.0498	SOX2,TGM1
TRAF3IP2		enzyme		1.98	0.0504	CX3CL1,CXCL10,GFI1,IFNB1
PIK3CG		kinase	Inhibited	-2.236	0.0519	CD8A,CXCL10,GBP4,GBP5,SECTM1
SOCS1		other	Inhibited	-2.227	0.0544	CXCL10,GBP5,IFNB1,MAP3K5,MMP13,OAS1
P38 MAPK		group	Activated	2.37	0.057	AQP4,AQP5,BATF2,CXCL10,CXCL11,CXCL9,FASLG,GCLC,IFNB1,MMP13,PML,PPARG
MRTFA		transcription regulator		-1.949	0.0597	FIBIN,GFI1,MMP16,MYL9,MYOCD,SULT1E1,VCL
PI3K (family)		group	Activated	2.2	0.0628	CD274,CXCL10,CXCL11,CXCL9,GCLC
F2		peptidase		1.765	0.0727	CASP3,CBR3,CCL20,CX3CL1,CXCL10,CXCL13,HDAC9,MAP3K5,PGM2L1
MTOR		kinase	Activated	2.54	0.0805	ACADL,CASP3,CD274,CKMT1A/CKMT1B,GZMB,MB,OAS1,PPARG,SERPINA1,TNFRSF25,UGT2B17
CSF2		cytokine	Activated	2.256	0.0865	ADGRE5,CASP3,CCL23,CD1A,CD38,CD8A,CEACAM1,CXCL10,GCH1,IDO1,IRF2,ITGB5,PPARG,SLC30A7
GDF2		growth factor		-1.98	0.0955	COL9A3,NTF3,PROX1,SEMA3B
LEP		growth factor		-1.884	0.106	ACADL,AQP3,CASP3,CXCL10,CYP27B1,FASLG,GCLC,GFAP,MMP13,PCSK2,PPARG,SIM1,SLC13A2
SMARCB1		transcription regulator	Activated	2.433	0.111	CEACAM1,FBP1,IFNB1,OAS1,PFKFB1,PPARG
HSF1		transcription regulator	Activated	2	0.123	ACADL,BCL10,FASLG,HSPA4L,ITGB5,LRIF1,PPARG
TNFSF10		cytokine		1.98	0.13	CASP3,FASLG,HLA-F,IFNB1
ATF3		transcription regulator	Inhibited	-2	0.137	CX3CL1,FBP1,GBP4,MMP13
STAT4		transcription regulator	Activated	2.61	0.139	ACADL,CXCL10,GTF2E2,IFNB1,IL12RB2,SAT1,TPD52
TICAM1		other	Activated	2.16	0.143	CD38,CXCL10,CXCL11,CXCL13,IFNB1
EGR1		transcription regulator		1.759	0.152	CASP3,FASLG,GAD1,MAOB,PCSK2,PPARG
PPARD		ligand-dependent nuclear receptor	Activated	2.42	0.157	ACADL,AQP3,FBP1,KYAT3,mir-15,PPARG,SAT1
SMAD7		transcription regulator	Activated	2.158	0.164	BZW2,CXCL10,HDAC9,NANOG,SOX2
PGR		ligand-dependent nuclear receptor		1.89	0.173	CTBS,ELF5,FOXC1,PPARG,PRKCH,SERPINA1,SLC9A1,VCL
BTK		kinase	Inhibited	-2	0.18	CD274,CD38,CXCL10,CXCL9
MLXIPL		transcription regulator	Inhibited	-2	0.199	RPL26,RPS15A,RPS21,RPS29
ATF4		transcription regulator	Activated	2.186	0.2	GARS1,GCH1,PPARG,SLC1A4,WARS1
MRTFB		transcription regulator	Inhibited	-2.213	0.22	FIBIN,GFI1,MYL9,SULT1E1,VCL
WNT5A		cytokine	Activated	2	0.235	CD38,IFNB1,IRF2,MMP13
miR-34a-5p (and other miRNAs w/seed GGCAGUG)		mature microRNA		-1.982	0.247	PPARG,SAMD9L,SOX2,TSPAN13
MYD88		other		1.956	0.264	BCL10,CD274,CD38,CXCL10,CXCL13,IFNB1,mir-27
ADRB		group	Inhibited	-2	0.285	BCL10,CASP3,CXCL10,NBN
BDNF		growth factor		-1.756	0.29	CASP3,GFAP,GRIN2A,HSPA4L,mir-154,NTF3,RELN,TAC1
Insulin		group		1.865	0.321	GCLC,GFAP,IDE,IL13RA2,MAOB,mir-210,mir-27,mir-368,MMP13,PPARG,PPIA
KMT2D		transcription regulator	Activated	2.219	0.336	CCDC160,KRT17,PPARG,TGM1,TOX3
GLI1		transcription regulator		1.969	0.373	FASLG,MNX1,NANOG,PGM2L1,SOX2
let-7		microRNA	Inhibited	-2.2	0.419	ADRB1,CASP3,NANOG,SLC1A4,SOX2
PPARG	1.241	ligand-dependent nuclear receptor		1.906	0.468	ACADL,AQP3,ARL4D,CD274,CEACAM5,IFNB1,PPARG,SAT1,SERPINA1,SLC9A1
SREBF1		transcription regulator	Activated	2.184	0.528	CXCL10,CYP27B1,PPARG,SERPINA1,SERPINA3
IL5		cytokine		1.982	1	CEACAM1,GBP4,IFNB1,LTA
